# Supplementary material for: Multiplexed Imaging Mass Cytometry Reveals Tumor-immune Microenvironment–dependent Hormone Receptor Expression in Adult-Type Ovarian Granulosa Cell Tumors
Source: Cancer Res Commun. 2025 Oct 27;5(10):1894–909. doi: 10.1158/2767-9764.CRC-25-0333 (PMC12555029; doi:10.1158/2767-9764.CRC-25-0333)
Supplement: Supplementary Table S1 — Table S1. Antibodies and Metals/Isotopes Used for Imaging Mass Cytometry. [file crc-25-0333_supplementary_table_s1_suppst1.xlsx]

## Sheet: Sheet1
Supplementary Table 1. Antibodies and Metals/Isotopes Used for Imaging Mass Cytometry
Metal/Isotope	Antibody/Marker	Dilution	Vendor/Source	Catalog No	Antibody Clone
115In	COL1A1	300	CST	81375SF	E8F4L
139La	CD45RO	300	CST	55618BF	UCHL1
141Pr	Alpha-SMA	500	CST	56856BF	1A4
143Nd	Vimentin	500	DVS-Fluidigm	3143029D	RV202
144Nd	S100A4	500	CST	13018BF	D9F9D
145Nd	CD33	50	BETHYL	A700-061CF	BLR061G
147Sm	CD163	600	Thermo	MA1-82342	EDHu-1
148Nd	SF-1	50	ABCAM	ab240394	EPR19744
149Sm	CD11b	600	ABCAM	ab209970	EPR1344
150Nd	FOXP3	70	BETHYL	A700-034	BLR034F
151Eu	CD31	300	ABCAM	ab207090	EPR3094
152Sm	Granzyme B	25	CST	79903SF	D6E9W
153Eu	Calretinin	100	ABCAM	ab232462	EP1798
155Gd	CD56	50	CST	3576BF	123C3
156Gd	IL3RA (CD123)	100	Thermo	3563-MSM1-P1ABX	IL3RA, 1531
158Gd	ADAMTS1	50	ProteinTech	12749-1-AP	Polyclonal
159Tb	CD68	300	Thermo	14-0688-82	KP1
160Gd	PDGFRb	500	BETHYL	A700-081	BLR081G
161Dy	CD20	200	CST	48750BF	E7B7T
162Dy	CD8a	100	CST	81575SF	D8A8Y
163Dy	Foxl2	100	ABCAM	ab272050	EPR23523-68
164Dy	PDGFRa	500	BETHYL	A700-078CF	BLR078G
165Ho	ADAMTS5	50	Novus	NLS7761	Polyclonal
166Er	Inhibin alpha	150	ABCAM	ab273486	PO12/8
167Er	CD45	100	Thermo	#14-9457-82	CD45-2B11
168Er	Ki67	400	BETHYL	A700-021CF	BLR021E
169Tm	CD25 (IL2R)	100	ABCAM	ab215378	EPR6452
171Yb	CD4	50	ABCAM	ab181724	EPR6855
172Yb	Estrogen Receptor alpha	50	ABCAM	ab187260	SP1
173Yb	CD66b	150	Novus	NB100-77808	G10F5
175Lu	Progesterone Receptor	100	ABCAM	ab206926	YR85
176Yb	FAP	200	Thermo	BMS168	F11-24
