# Supplementary material for: Multiplexed Imaging Mass Cytometry Reveals Tumor-immune Microenvironment–dependent Hormone Receptor Expression in Adult-Type Ovarian Granulosa Cell Tumors
Source: Cancer Res Commun. 2025 Oct 27;5(10):1894–909. doi: 10.1158/2767-9764.CRC-25-0333 (PMC12555029; doi:10.1158/2767-9764.CRC-25-0333)
Supplement: Supplementary Table S2 — Schematic for cell lineage assignment strategy. [file crc-25-0333_supplementary_table_s2_suppst2.csv]

Table S2: Results of differential gene expression analysis between AGCT-2 and AGCT-1
ensID	baseMean	log2FoldChange	lfcSE	stat	pvalue	padj	symbol	entrez	chr
ENSG00000087495	335.83734	4.429281474	0.465418645	9.516768448	1.79E-21	4.99E-17	PHACTR3	116154	20
ENSG00000153162	323.1997555	2.883679394	0.319777409	9.017770853	1.92E-19	2.68E-15	BMP6	654	6
ENSG00000250320	37.86559278	4.536989552	0.506674428	8.954447469	3.41E-19	3.18E-15	CTD-2269F5.1	NA	5
ENSG00000163359	8155.368718	4.358556349	0.493230619	8.836751376	9.85E-19	6.89E-15	COL6A3	1293	2
ENSG00000154678	428.1124492	2.852767381	0.349255254	8.168144487	3.13E-16	1.75E-12	PDE1C	5137	7
ENSG00000074047	209.5504387	3.513799378	0.441823557	7.952947107	1.82E-15	8.49E-12	GLI2	2736	2
ENSG00000138080	55.90045592	3.912642734	0.493627598	7.926304669	2.26E-15	9.02E-12	EMILIN1	11117	2
ENSG00000164692	12144.84789	3.420441137	0.452866836	7.552862928	4.26E-14	1.49E-10	COL1A2	1278	7
ENSG00000177468	1381.370993	-11.40974378	1.526642164	-7.473751251	7.79E-14	2.42E-10	OLIG3	167826	6
ENSG00000114270	95.85403465	4.308886696	0.596617257	7.22219588	5.12E-13	1.31E-09	COL7A1	1294	3
ENSG00000239264	46.55320352	2.289859708	0.317122934	7.220731979	5.17E-13	1.31E-09	TXNDC5	81567	6
ENSG00000084636	126.7153871	3.499746659	0.486990451	7.186479016	6.65E-13	1.50E-09	COL16A1	1307	1
ENSG00000243709	237.891188	5.249185478	0.731105571	7.179791386	6.98E-13	1.50E-09	LEFTY1	10637	1
ENSG00000112183	192.8596381	-3.812469188	0.534527779	-7.132406094	9.86E-13	1.97E-09	RBM24	221662	6
ENSG00000105639	126.0616307	3.667455136	0.517772388	7.083141586	1.41E-12	2.49E-09	JAK3	3718	19
ENSG00000164176	2252.256389	3.829322485	0.540737454	7.081666812	1.42E-12	2.49E-09	EDIL3	10085	5
ENSG00000092051	183.9774446	3.778906556	0.5628323	6.714089714	1.89E-11	3.08E-08	JPH4	84502	14
ENSG00000133107	164.552807	3.844883144	0.573236431	6.707325168	1.98E-11	3.08E-08	TRPC4	7223	13
ENSG00000115758	7310.858932	-1.346866158	0.201520802	-6.683509322	2.33E-11	3.27E-08	ODC1	4953	2
ENSG00000183914	458.0591968	3.684324905	0.551277885	6.683244519	2.34E-11	3.27E-08	DNAH2	146754	17
ENSG00000103888	276.8238047	2.087119453	0.321345843	6.494932167	8.31E-11	1.11E-07	KIAA1199	57214	15
ENSG00000236393	239.3247927	3.644790829	0.56716194	6.426367091	1.31E-10	1.66E-07	RP11-320G24.1	101927476	X
ENSG00000090006	146.9220843	2.719939607	0.424372204	6.409325548	1.46E-10	1.78E-07	LTBP4	8425	19
ENSG00000096696	55380.93641	-2.738163714	0.436435537	-6.273924742	3.52E-10	4.10E-07	DSP	1832	6
ENSG00000019549	1188.935701	3.246117804	0.518151194	6.264808116	3.73E-10	4.17E-07	SNAI2	6591	8
ENSG00000235865	98.95690967	2.123806121	0.344242382	6.169507973	6.85E-10	7.37E-07	GSN-AS1	57000	9
ENSG00000064692	151.0111809	3.49976871	0.578872435	6.045837563	1.49E-09	1.51E-06	SNCAIP	9627	5
ENSG00000261189	15.82886723	-3.720138148	0.615611817	-6.042993399	1.51E-09	1.51E-06	RP3-512B11.3	NA	6
ENSG00000183044	2344.938412	-2.00140691	0.336964179	-5.939524236	2.86E-09	2.76E-06	ABAT	18	16
ENSG00000162878	90.63978535	2.362000996	0.401480131	5.883232607	4.02E-09	3.75E-06	PKDCC	91461	2
ENSG00000143178	66.40920791	1.548494424	0.263459175	5.87754981	4.16E-09	3.75E-06	TBX19	9095	1
ENSG00000225144	121.464424	2.913794162	0.497468252	5.857246471	4.71E-09	4.11E-06	AC018643.4	NA	7
ENSG00000108821	23381.46617	3.651325831	0.6254524	5.837895629	5.29E-09	4.48E-06	COL1A1	1277	17
ENSG00000197256	2806.190409	1.622419458	0.278289444	5.82997126	5.54E-09	4.56E-06	KANK2	25959	19
ENSG00000130635	1621.445004	2.596923466	0.44779933	5.79930181	6.66E-09	5.32E-06	COL5A1	1289	9
ENSG00000173662	3.669251402	5.657263374	0.978794422	5.779827966	7.48E-09	5.81E-06	TAS1R1	80835	1
ENSG00000138031	114.4570268	1.762193166	0.305920074	5.760305757	8.40E-09	6.34E-06	ADCY3	109	2
ENSG00000120820	256.1746369	2.605966973	0.453155939	5.750706873	8.89E-09	6.54E-06	GLT8D2	83468	12
ENSG00000214140	29.80113921	2.518540984	0.438590701	5.742349254	9.34E-09	6.69E-06	PRCD	768206	17
ENSG00000122176	429.9501755	2.241192284	0.392141594	5.715262855	1.10E-08	7.66E-06	FMOD	2331	1
ENSG00000006283	16.81524934	4.109334572	0.720784299	5.701198787	1.19E-08	8.11E-06	CACNA1G	8913	17
ENSG00000270069	191.8164172	2.474125209	0.434943336	5.688385146	1.28E-08	8.47E-06	RP6-99M1.2	NA	X
ENSG00000104447	1120.807318	2.14717092	0.377643629	5.685706722	1.30E-08	8.47E-06	TRPS1	7227	8
ENSG00000240480	96.35168504	3.986065419	0.703090425	5.669349598	1.43E-08	8.96E-06	RPL29P2	118432	17
ENSG00000159433	1262.402671	1.822945774	0.321605685	5.668263529	1.44E-08	8.96E-06	STARD9	57519	15
ENSG00000165868	453.0924909	2.290320445	0.404860535	5.657060269	1.54E-08	9.36E-06	HSPA12A	259217	10
ENSG00000233508	6.312466614	-5.720118075	1.012660026	-5.648606567	1.62E-08	9.62E-06	RP1-269M15.3	NA	20
ENSG00000182749	651.8314484	1.227440503	0.217609517	5.640564442	1.69E-08	9.87E-06	PAQR7	164091	1
ENSG00000241158	345.8087925	2.514241524	0.447414841	5.619486197	1.92E-08	1.09E-05	ADAMTS9-AS1	101929335	3
ENSG00000111087	43.93026233	2.80727451	0.502320569	5.588611497	2.29E-08	1.28E-05	GLI1	2735	12
ENSG00000099194	4893.827237	-1.580699981	0.282998863	-5.585534749	2.33E-08	1.28E-05	SCD	6319	10
ENSG00000225746	884.3345268	4.056580932	0.727555209	5.575633141	2.47E-08	1.33E-05	AL132709.5	100507242	14
ENSG00000078053	168.4537587	2.53693668	0.45565862	5.567625778	2.58E-08	1.36E-05	AMPH	273	7
ENSG00000170113	643.856242	-1.320497174	0.237429408	-5.561641191	2.67E-08	1.38E-05	NIPA1	123606	15
ENSG00000152939	822.2665204	-1.944137826	0.352798868	-5.510612423	3.58E-08	1.82E-05	MARVELD2	153562	5
ENSG00000118526	778.1009294	4.491427288	0.816660603	5.499747721	3.80E-08	1.90E-05	TCF21	6943	6
ENSG00000144596	23.00685997	3.206362687	0.584917885	5.481731317	4.21E-08	2.06E-05	GRIP2	NA	3
ENSG00000005249	36982.57086	-1.882704257	0.343631335	-5.47884918	4.28E-08	2.06E-05	PRKAR2B	5577	7
ENSG00000137166	109.0173655	-1.339771148	0.245490125	-5.457535818	4.83E-08	2.29E-05	FOXP4	116113	6
ENSG00000185652	50.61611088	3.228949583	0.593140525	5.443818869	5.22E-08	2.40E-05	NTF3	4908	12
ENSG00000089472	181.9172346	2.964560748	0.544713627	5.442420749	5.26E-08	2.40E-05	HEPH	9843	X
ENSG00000231401	8.590509421	2.507161199	0.46084295	5.440380932	5.32E-08	2.40E-05	AC023481.1	NA	3
ENSG00000156113	590.629539	2.819780779	0.518584962	5.437451884	5.40E-08	2.40E-05	KCNMA1	3778	10
ENSG00000269936	501.1358121	2.612207111	0.48191875	5.420430546	5.95E-08	2.60E-05	MIR145	406937	5
ENSG00000204860	38.26901314	-4.392489966	0.810756009	-5.417770474	6.03E-08	2.60E-05	FAM201A	158228	9
ENSG00000224361	3.612933615	4.779576346	0.884890499	5.401319545	6.62E-08	2.80E-05	AC011239.1	NA	2
ENSG00000252873	21.73917895	4.247537379	0.787073021	5.396624284	6.79E-08	2.83E-05	SNORD112	NA	14
ENSG00000114654	83.97458986	2.362330697	0.442149571	5.342831596	9.15E-08	3.76E-05	EFCC1	79825	3
ENSG00000228551	10.90282701	2.684301489	0.502736595	5.339379542	9.33E-08	3.78E-05	SNRPGP9	NA	2
ENSG00000258399	613.3716915	3.897876389	0.73045599	5.336223461	9.49E-08	3.78E-05	MEG8	692215	14
ENSG00000267404	22.60562678	4.947697499	0.927544629	5.334188074	9.60E-08	3.78E-05	RP11-49I11.2	NA	18
ENSG00000271417	125.5126431	4.091161595	0.769145063	5.319102716	1.04E-07	4.05E-05	RP11-909M7.3	101929369	14
ENSG00000240771	81.43979286	1.739597236	0.327223149	5.316241344	1.06E-07	4.06E-05	ARHGEF25	115557	12
ENSG00000196090	653.7434408	-3.395572285	0.639146335	-5.312668007	1.08E-07	4.08E-05	PTPRT	11122	20
ENSG00000153179	1762.260477	1.247086643	0.234922447	5.308503545	1.11E-07	4.12E-05	RASSF3	283349	12
ENSG00000142149	1003.40229	-1.805504614	0.34050586	-5.302418631	1.14E-07	4.20E-05	HUNK	30811	21
ENSG00000064115	2982.81452	-0.931869978	0.176538669	-5.278560131	1.30E-07	4.73E-05	TM7SF3	51768	12
ENSG00000161381	322.5521318	1.684408609	0.319549621	5.271195769	1.36E-07	4.86E-05	PLXDC1	57125	17
ENSG00000198074	12.49745993	-2.656030988	0.504569087	-5.263959004	1.41E-07	4.99E-05	AKR1B10	57016	7
ENSG00000184731	4075.186949	-2.554892452	0.486600218	-5.250495903	1.52E-07	5.26E-05	FAM110C	642273	2
ENSG00000035664	121.8057212	2.20948309	0.420891251	5.249534372	1.52E-07	5.26E-05	DAPK2	23604	15
ENSG00000106809	1052.443164	3.261096296	0.622993645	5.234557885	1.65E-07	5.64E-05	OGN	4969	9
ENSG00000163053	407.6238104	1.62246925	0.310249404	5.22956443	1.70E-07	5.72E-05	SLC16A14	151473	2
ENSG00000249669	788.0915736	2.595462385	0.496713638	5.225269026	1.74E-07	5.77E-05	MIR143HG	728264	5
ENSG00000249678	6.586632988	3.194468562	0.611557291	5.223498447	1.76E-07	5.77E-05	RP11-619J20.1	NA	4
ENSG00000138395	355.8456857	3.061697338	0.587399859	5.212288173	1.87E-07	6.00E-05	CDK15	65061	2
ENSG00000114520	2860.993938	-0.84828469	0.162752095	-5.212127628	1.87E-07	6.00E-05	SNX4	8723	3
ENSG00000080031	27.50337458	-3.93901056	0.757907659	-5.197216988	2.02E-07	6.43E-05	PTPRH	5794	19
ENSG00000236467	28.50397061	3.07359421	0.59175755	5.194009285	2.06E-07	6.46E-05	RP11-443A13.5	101929328	10
ENSG00000267025	53.95088708	0.928217302	0.178840996	5.190181922	2.10E-07	6.53E-05	AC015849.19	NA	17
ENSG00000200823	40.39870352	4.178624668	0.805935925	5.184810032	2.16E-07	6.64E-05	SNORD114-2	767578	14
ENSG00000269902	179.3653669	2.652403046	0.511980059	5.180676476	2.21E-07	6.67E-05	RP6-99M1.3	NA	X
ENSG00000222095	21.56252689	4.555922025	0.879706166	5.178913373	2.23E-07	6.67E-05	SNORD113	NA	14
ENSG00000151360	115.9726699	3.376936446	0.652162112	5.178062916	2.24E-07	6.67E-05	ALLC	55821	2
ENSG00000250927	11.04396736	3.776916036	0.731655497	5.16215084	2.44E-07	7.18E-05	MESTP3	NA	4
ENSG00000001561	751.471948	-1.103499918	0.214241187	-5.150736583	2.59E-07	7.56E-05	ENPP4	22875	6
ENSG00000199390	30.61569883	4.256622552	0.827722994	5.142568933	2.71E-07	7.81E-05	SNORD114-7	767583	14
ENSG00000034239	64.65604736	3.704566813	0.723391719	5.12110758	3.04E-07	8.66E-05	EFCAB1	79645	8
ENSG00000158528	6018.231726	-1.038460523	0.203060811	-5.114037098	3.15E-07	8.84E-05	PPP1R9A	55607	7
ENSG00000201036	123.1233989	4.167476746	0.814980462	5.113590989	3.16E-07	8.84E-05	SNORD113	NA	14
ENSG00000119771	126.3100229	1.741569954	0.340705089	5.111664039	3.19E-07	8.84E-05	KLHL29	114818	2
ENSG00000104660	4659.897439	-1.310120552	0.256662815	-5.104442381	3.32E-07	9.01E-05	LEPROTL1	23484	8
ENSG00000239873	36.4196813	2.865472458	0.561377879	5.104355844	3.32E-07	9.01E-05	GAPDHP27	NA	1
ENSG00000220884	30.69751109	3.018076395	0.591918509	5.098803889	3.42E-07	9.03E-05	MESTP1	NA	6
ENSG00000226957	15.6048175	2.373227602	0.465546499	5.097724092	3.44E-07	9.03E-05	RP4-533D7.4	NA	1
ENSG00000229091	25.25709295	-1.411328923	0.276862669	-5.097577548	3.44E-07	9.03E-05	HSPA8P8	NA	7
ENSG00000138650	1220.299344	3.214845866	0.63076088	5.096774336	3.45E-07	9.03E-05	PCDH10	57575	4
ENSG00000201700	41.79285309	3.921698283	0.76986359	5.094017091	3.51E-07	9.07E-05	SNORD113-3	767563	14
ENSG00000207081	4.634535509	3.466164363	0.681937666	5.082817004	3.72E-07	9.54E-05	RNU6-616P	NA	X
ENSG00000138735	1524.810176	1.282448797	0.252792727	5.073123796	3.91E-07	9.95E-05	PDE5A	8654	4
ENSG00000182319	148.9634588	2.574029035	0.50774139	5.06956708	3.99E-07	0.000100417	SGK223	157285	8
ENSG00000269256	8.80057804	1.965150184	0.388735285	5.055240059	4.30E-07	0.00010729	RP11-325D15.2	NA	10
ENSG00000187323	91.00852697	2.685366015	0.532921527	5.038952039	4.68E-07	0.0001158	DCC	1630	18
ENSG00000257894	185.2228106	2.551240211	0.506606971	5.035935857	4.76E-07	0.000116607	RP1-78O14.1	NA	12
ENSG00000143324	3787.612745	-1.155353619	0.229580247	-5.032460908	4.84E-07	0.000117708	XPR1	9213	1
ENSG00000008441	1627.562783	1.545271814	0.307528805	5.024803497	5.04E-07	0.000121447	NFIX	4784	19
ENSG00000214548	20203.97122	3.812769363	0.763075821	4.996579968	5.84E-07	0.000139431	MEG3	55384	14
ENSG00000087245	1443.879706	2.238055959	0.448374667	4.991486196	5.99E-07	0.000141946	MMP2	4313	16
ENSG00000017427	1913.159141	2.51479953	0.504811211	4.981663388	6.30E-07	0.000148091	IGF1	3479	12
ENSG00000134245	1993.586814	1.852199234	0.372221722	4.976064328	6.49E-07	0.000151167	WNT2B	7482	1
ENSG00000200406	10.62623792	4.582953226	0.921737377	4.972081354	6.62E-07	0.000153031	SNORD114-23	767603	14
ENSG00000197380	67.45179071	1.92014376	0.386628615	4.966377779	6.82E-07	0.000154779	DACT3	147906	19
ENSG00000134202	706.2791171	1.428375148	0.287636154	4.965909633	6.84E-07	0.000154779	GSTM3	2947	1
ENSG00000253636	133.9241642	1.408160356	0.283610029	4.965128922	6.87E-07	0.000154779	RP11-531A24.5	NA	8
ENSG00000100372	577.5480698	1.071156376	0.215933461	4.960585414	7.03E-07	0.000157177	SLC25A17	10478	22
ENSG00000185250	592.2917752	-1.401435396	0.282804647	-4.955489271	7.21E-07	0.000160072	PPIL6	285755	6
ENSG00000141741	95.59072621	-0.910255172	0.183833622	-4.95151629	7.36E-07	0.000162089	MIEN1	84299	17
ENSG00000117425	91.6175406	2.852917731	0.576698622	4.946982054	7.54E-07	0.000164613	PTCH2	8643	1
ENSG00000185585	177.0744795	1.662188678	0.33617069	4.944478288	7.63E-07	0.00016545	OLFML2A	169611	9
ENSG00000237499	48.47258877	1.900906254	0.384866131	4.939136244	7.85E-07	0.000168739	RP11-356I2.4	100130476	6
ENSG00000106392	2433.025377	-1.171625789	0.237328002	-4.936736416	7.94E-07	0.000169524	C1GALT1	56913	7
ENSG00000142173	277.9783596	1.712379649	0.347667113	4.925342614	8.42E-07	0.000177092	COL6A2	1292	21
ENSG00000072195	128.4198661	2.560052847	0.519781724	4.925245981	8.43E-07	0.000177092	SPEG	100996693	2
ENSG00000215114	2430.827595	-1.031045729	0.209681243	-4.917205341	8.78E-07	0.000183144	UBXN2B	137886	8
ENSG00000201710	13.76496336	4.323944424	0.881390755	4.905820037	9.30E-07	0.000192657	SNORD113	NA	14
ENSG00000183801	439.1655425	2.650195253	0.541607859	4.893199402	9.92E-07	0.000203927	OLFML1	283298	11
ENSG00000126822	264.8700121	2.036829866	0.417050054	4.883897861	1.04E-06	0.000212231	PLEKHG3	26030	14
ENSG00000196569	5525.743477	2.431120585	0.498341922	4.878418765	1.07E-06	0.000215847	LAMA2	3908	6
ENSG00000201557	45.50780747	4.468817675	0.91633839	4.876820316	1.08E-06	0.000215847	SNORD114-15	767593	14
ENSG00000134324	775.2748998	0.886906764	0.181881303	4.876294317	1.08E-06	0.000215847	LPIN1	23175	2
ENSG00000153317	5364.383798	0.969214255	0.19924753	4.864372751	1.15E-06	0.000227646	ASAP1	50807	8
ENSG00000138039	550.7070851	3.138021497	0.64776746	4.844364209	1.27E-06	0.000250055	LHCGR	3973	2
ENSG00000127914	64640.82944	-0.861070207	0.177798192	-4.842963797	1.28E-06	0.000250064	AKAP9	10142	7
ENSG00000112378	196.9124437	-2.599271196	0.536949923	-4.840807467	1.29E-06	0.000251037	PERP	64065	6
ENSG00000145555	18801.14008	-1.072536441	0.221733625	-4.837049145	1.32E-06	0.000254064	MYO10	4651	5
ENSG00000143355	65.12674303	4.251591436	0.87966028	4.833219745	1.34E-06	0.000257229	LHX9	56956	1
ENSG00000165244	315.3629258	-1.952967498	0.404322974	-4.830216494	1.36E-06	0.000259363	ZNF367	195828	9
ENSG00000230300	33.10762898	1.992142073	0.413039901	4.823122575	1.41E-06	0.000266948	STARD13-IT1	NA	13
ENSG00000148053	1056.278827	3.232405239	0.671177683	4.816020141	1.46E-06	0.000274765	NTRK2	4915	9
ENSG00000166839	342.5566529	1.401323726	0.291433405	4.808384017	1.52E-06	0.000283567	ANKDD1A	348094	15
ENSG00000199942	21.04298296	4.118449326	0.858175655	4.799074993	1.59E-06	0.000295101	SNORD114-19	767597	14
ENSG00000261997	75.80515747	1.990278011	0.414888335	4.797141407	1.61E-06	0.000296003	RP11-212I21.4	NA	16
ENSG00000169032	3173.261253	-1.894557475	0.395390317	-4.791613239	1.65E-06	0.00030229	MAP2K1	5604	15
ENSG00000115896	1106.03684	1.966093257	0.411146106	4.781981944	1.74E-06	0.000315084	PLCL1	5334	2
ENSG00000145247	163.2712409	-1.245260843	0.260998611	-4.771139731	1.83E-06	0.000330386	OCIAD2	132299	4
ENSG00000132622	61.52523373	1.856759009	0.389345967	4.768918045	1.85E-06	0.000331908	HSPA12B	116835	20
ENSG00000235597	65.51025079	-2.813077976	0.59004693	-4.767549549	1.86E-06	0.000332042	LINC01102	150568	2
ENSG00000130584	308.4826095	1.833623369	0.385993548	4.750399007	2.03E-06	0.000359196	ZBTB46	140685	20
ENSG00000152661	68716.19173	-2.233896208	0.470639865	-4.746508685	2.07E-06	0.000363868	GJA1	2697	6
ENSG00000077616	489.3936226	2.501554962	0.527361374	4.743530875	2.10E-06	0.000366953	NAALAD2	10003	11
ENSG00000202048	8.07966739	3.920832784	0.828153804	4.73442586	2.20E-06	0.000381431	SNORD114-20	767598	14
ENSG00000103175	129.3362174	2.495114004	0.528456221	4.721515052	2.34E-06	0.000403957	WFDC1	58189	16
ENSG00000154783	291.8034571	1.53374561	0.325145811	4.717100938	2.39E-06	0.000410285	FGD5	152273	3
ENSG00000188582	104.8857987	-3.414540993	0.725489802	-4.70653203	2.52E-06	0.000429495	PAQR9	344838	3
ENSG00000251949	56.84599298	3.899348072	0.828990436	4.70373107	2.55E-06	0.000432794	SNORD112	NA	14
ENSG00000147408	5770.475899	-1.747617408	0.371655472	-4.702251249	2.57E-06	0.000433317	CSGALNACT1	55790	8
ENSG00000079459	4737.498463	-0.844076283	0.179826426	-4.693838941	2.68E-06	0.000448829	FDFT1	2222	8
ENSG00000110900	53.36132151	1.599871886	0.342454006	4.671786167	2.99E-06	0.000496853	TSPAN11	441631	12
ENSG00000235595	15.63377137	3.590283277	0.76929452	4.666981479	3.06E-06	0.0005056	GAPDHP23	NA	1
ENSG00000137936	547.3586921	-1.288926606	0.276374713	-4.66369224	3.11E-06	0.000510731	BCAR3	8412	1
ENSG00000112541	343.8628317	2.265428177	0.486080717	4.660600798	3.15E-06	0.000515431	PDE10A	10846	6
ENSG00000020181	425.8463556	1.717629517	0.368924721	4.655772349	3.23E-06	0.000524593	GPR124	25960	8
ENSG00000254703	16.26455551	2.231293437	0.480189366	4.646694809	3.37E-06	0.000545035	SENCR	100507392	11
ENSG00000100867	341.8360739	2.278791434	0.49081417	4.642880284	3.44E-06	0.000552008	DHRS2	10202	14
ENSG00000262061	16.97217829	1.938905687	0.418064814	4.637811221	3.52E-06	0.000562484	RP11-1260E13.4	100506388	17
ENSG00000212384	10.94976203	3.666028431	0.791514504	4.631662985	3.63E-06	0.000576159	SNORD113-2	767562	14
ENSG00000018236	705.3168147	2.496894745	0.539808627	4.625518418	3.74E-06	0.000589402	CNTN1	1272	12
ENSG00000162631	1483.5888	-2.598893165	0.562111422	-4.623448421	3.77E-06	0.000589402	NTNG1	22854	1
ENSG00000119630	7.165478049	2.450502055	0.530047768	4.623172105	3.78E-06	0.000589402	PGF	5228	14
ENSG00000149554	664.5791499	-1.53017627	0.33104227	-4.622298749	3.80E-06	0.000589402	CHEK1	1111	11
ENSG00000201318	17.93572315	3.943665635	0.853606138	4.620006184	3.84E-06	0.000592659	SNORD114-30	767611	14
ENSG00000171224	205.3615333	-1.7329538	0.376182563	-4.606682949	4.09E-06	0.000625931	C10orf35	219738	10
ENSG00000126785	688.5126233	1.981093224	0.430076395	4.606375162	4.10E-06	0.000625931	RHOJ	57381	14
ENSG00000223930	11.10803955	3.140894851	0.682344749	4.603090821	4.16E-06	0.000632431	RP11-33A14.1	NA	3
ENSG00000114854	7.035770702	-5.156563129	1.12073152	-4.601069067	4.20E-06	0.00063515	TNNC1	7134	3
ENSG00000147003	70.84992633	-1.904892253	0.414131404	-4.599729054	4.23E-06	0.000635812	TMEM27	57393	X
ENSG00000167202	460.5872813	1.536375289	0.334598193	4.591702295	4.40E-06	0.000657234	TBC1D2B	23102	15
ENSG00000103647	93.95074053	2.405986099	0.524597191	4.586349563	4.51E-06	0.000670717	CORO2B	10391	15
ENSG00000068137	72.09512632	1.641542655	0.358043513	4.584757431	4.55E-06	0.000672272	PLEKHH3	79990	17
ENSG00000105737	30.34124382	-4.189887442	0.914524117	-4.581494754	4.62E-06	0.000679254	GRIK5	2901	19
ENSG00000119865	476.6413454	1.421273014	0.310390533	4.578983123	4.67E-06	0.000683861	CNRIP1	25927	2
ENSG00000175567	862.5536326	-1.773675523	0.387550502	-4.576630687	4.73E-06	0.000687991	UCP2	7351	11
ENSG00000141540	13.93912219	2.032697796	0.444421938	4.573801655	4.79E-06	0.000693738	TTYH2	94015	17
ENSG00000183287	794.8212038	2.6195732	0.573849785	4.564911009	5.00E-06	0.000717937	CCBE1	147372	18
ENSG00000232018	99.0854136	3.704061325	0.811632371	4.56371808	5.03E-06	0.000717937	AL132709.8	NA	14
ENSG00000135063	114.2948579	2.273612418	0.498237982	4.563306089	5.04E-06	0.000717937	FAM189A2	9413	9
ENSG00000161544	25.44076875	2.457502343	0.538652821	4.562312216	5.06E-06	0.000717937	CYGB	114757	17
ENSG00000105983	7264.700222	-1.087573189	0.238718156	-4.555888032	5.22E-06	0.000736497	LMBR1	64327	7
ENSG00000226194	42.9087978	2.162944065	0.476041198	4.543606885	5.53E-06	0.0007726	RP1-137D17.1	NA	6
ENSG00000112655	389.17179	0.849778698	0.187037861	4.543351251	5.54E-06	0.0007726	PTK7	5754	6
ENSG00000164983	3731.814234	-1.160909761	0.255557713	-4.542652017	5.56E-06	0.0007726	TMEM65	157378	8
ENSG00000079739	3586.007938	-1.328203082	0.292722802	-4.537409012	5.69E-06	0.000788132	PGM1	5236	1
ENSG00000085365	5122.711276	-0.931801701	0.205449046	-4.535439424	5.75E-06	0.000791604	SCAMP1	9522	5
ENSG00000124772	49.19996889	2.867211634	0.632441999	4.533556655	5.80E-06	0.000792163	CPNE5	57699	6
ENSG00000205189	12375.73929	-0.918775599	0.202676115	-4.533220887	5.81E-06	0.000792163	ZBTB10	65986	8
ENSG00000260468	14.95509223	2.609913104	0.576075469	4.530505542	5.88E-06	0.000798518	RP11-27M24.3	NA	16
ENSG00000112290	4192.676477	-1.053178885	0.23259215	-4.528007007	5.95E-06	0.000804113	WASF1	8936	6
ENSG00000170439	76.41649043	-4.094013247	0.905689053	-4.520329832	6.17E-06	0.000829825	METTL7B	196410	12
ENSG00000165383	18.9185822	2.48224077	0.550744915	4.507060712	6.57E-06	0.000878935	LRRC18	474354	10
ENSG00000143839	50.75077799	3.959578271	0.878907072	4.505115955	6.63E-06	0.000878935	REN	5972	1
ENSG00000029559	7.015492295	-4.522406917	1.00392677	-4.504717925	6.65E-06	0.000878935	IBSP	3381	4
ENSG00000241230	5.509081513	2.412040212	0.535521106	4.504099248	6.67E-06	0.000878935	RN7SL801P	NA	5
ENSG00000115840	369.1443831	0.70475142	0.156589154	4.500640054	6.77E-06	0.000889168	SLC25A12	8604	2
ENSG00000106624	8430.188027	2.040562313	0.453829323	4.496320995	6.91E-06	0.000903173	AEBP1	165	7
ENSG00000201263	7.278373681	4.611261449	1.025963554	4.494566527	6.97E-06	0.000906416	SNORD114-6	767582	14
ENSG00000169071	187.5135883	2.652219733	0.591140819	4.486612405	7.24E-06	0.000936551	ROR2	4920	9
ENSG00000153815	3033.414686	1.424519745	0.317644949	4.48462899	7.30E-06	0.000940949	CMIP	80790	16
ENSG00000145934	253.1021395	-2.335554637	0.522162532	-4.472849918	7.72E-06	0.00098622	TENM2	57451	5
ENSG00000119986	121.413756	-2.312124304	0.516948731	-4.47263755	7.73E-06	0.00098622	AVPI1	60370	10
ENSG00000112280	20.68389042	-3.332251177	0.74529066	-4.47107599	7.78E-06	0.000988934	COL9A1	1297	6
ENSG00000133863	458.6112571	2.16871089	0.485669363	4.465406006	7.99E-06	0.001010896	TEX15	56154	8
ENSG00000139734	372.6847602	-1.539005431	0.344837571	-4.462986514	8.08E-06	0.001017778	DIAPH3	81624	13
ENSG00000199914	6.19891382	4.472584767	1.002424903	4.461765419	8.13E-06	0.001019006	SNORD114-16	767594	14
ENSG00000109971	29642.77886	-0.9607492	0.215403822	-4.460223545	8.19E-06	0.001021783	HSPA8	85390	11
ENSG00000091136	9851.38339	1.638026636	0.367621224	4.455745553	8.36E-06	0.001036547	LAMB1	3912	7
ENSG00000223756	35.29600951	2.470012041	0.55440587	4.455241499	8.38E-06	0.001036547	TSSC2	101060060	11
ENSG00000265259	9.137480022	3.301238534	0.74180138	4.450299801	8.58E-06	0.001056015	RN7SL247P	NA	18
ENSG00000233551	8.334187395	3.341550002	0.751205785	4.448248492	8.66E-06	0.001061473	RP11-335H2.2	NA	9
ENSG00000014257	316.807187	-1.589742907	0.357758979	-4.443614281	8.85E-06	0.00107987	ACPP	55	3
ENSG00000176165	33.29906542	5.832650243	1.313341982	4.441075	8.95E-06	0.001087943	FOXG1	2290	14
ENSG00000106992	17.1511142	2.029751577	0.457243223	4.43910697	9.03E-06	0.001088791	AK1	203	9
ENSG00000197822	782.4561516	-1.988833749	0.448054408	-4.438821971	9.05E-06	0.001088791	OCLN	100506658	5
ENSG00000255836	226.477183	1.803741099	0.406449048	4.437803726	9.09E-06	0.001088791	RP11-157G21.2	54737	12
ENSG00000272568	37.37804208	2.325956096	0.524195034	4.437195976	9.11E-06	0.001088791	CTB-113D17.1	100506497	7
ENSG00000202191	19.03993201	3.489616511	0.786949023	4.434361576	9.23E-06	0.001098519	SNORD113-1	767561	14
ENSG00000189292	466.8284729	-1.548790875	0.349450928	-4.43206971	9.33E-06	0.001105559	FAM150B	285016	2
ENSG00000100968	703.1880838	1.669322204	0.376848106	4.429695083	9.44E-06	0.001112316	NFATC4	4776	14
ENSG00000225792	274.2319358	-2.747533841	0.620359767	-4.428936219	9.47E-06	0.001112316	AC004540.4	NA	7
ENSG00000132182	178.423119	-1.711574912	0.386920864	-4.423578746	9.71E-06	0.001132618	NUP210	23225	3
ENSG00000200832	3.52960996	5.190556956	1.1734776	4.423226278	9.72E-06	0.001132618	SNORD114-4	767580	14
ENSG00000199796	4.611117418	3.018296083	0.683155922	4.418165731	9.95E-06	0.001154647	RNU6-924P	NA	19
ENSG00000110148	1024.498572	-2.492841886	0.564913027	-4.412788814	1.02E-05	0.0011757	CCKBR	887	11
ENSG00000238194	7.943501299	4.064538193	0.92114817	4.412469485	1.02E-05	0.0011757	RP4-719C8.1	100506384	20
ENSG00000162433	4666.273867	-2.226410926	0.504840448	-4.41012786	1.03E-05	0.001183615	AK4	100507855	1
ENSG00000121577	42.97452987	1.529753431	0.347172391	4.406322255	1.05E-05	0.001199675	POPDC2	64091	3
ENSG00000213722	1612.652369	-0.766143822	0.174029526	-4.402378378	1.07E-05	0.001216731	DDAH2	23564	6
ENSG00000202270	8.549213358	3.880599666	0.881958985	4.399977474	1.08E-05	0.00122529	SNORD114-12	767590	14
ENSG00000042980	280.5512139	2.61575511	0.59497747	4.396393548	1.10E-05	0.001240664	ADAM28	10863	8
ENSG00000091622	433.2953897	1.593501832	0.362532546	4.395472494	1.11E-05	0.001240933	PITPNM3	83394	17
ENSG00000162458	205.5117642	2.013074575	0.458750514	4.388168546	1.14E-05	0.001278205	FBLIM1	54751	1
ENSG00000164104	4470.382379	-1.129249011	0.257443391	-4.386397352	1.15E-05	0.001278828	HMGB2	3148	4
ENSG00000196074	254.5081228	1.691326794	0.38559051	4.386328892	1.15E-05	0.001278828	SYCP2	10388	20
ENSG00000206127	10.07768781	2.0057667	0.457992758	4.37947252	1.19E-05	0.00131444	GOLGA8O	728047	15
ENSG00000171320	70.93796099	-1.851069353	0.422751289	-4.378624979	1.19E-05	0.00131444	ESCO2	157570	8
ENSG00000139219	127.3330773	2.851336719	0.651975238	4.373381923	1.22E-05	0.001340297	COL2A1	1280	12
ENSG00000154040	147.9851362	1.498482093	0.342693049	4.372665565	1.23E-05	0.001340297	CABYR	26256	18
ENSG00000232718	11.14293737	3.835162603	0.879513908	4.360547989	1.30E-05	0.00140373	GAPDHP48	NA	2
ENSG00000235770	67.47731777	2.583625521	0.592516381	4.360428846	1.30E-05	0.00140373	LINC00607	646324	2
ENSG00000101333	3692.293729	-1.825873586	0.41877699	-4.360014114	1.30E-05	0.00140373	PLCB4	5332	20
ENSG00000231437	6.267817494	-3.722278237	0.854883411	-4.354135532	1.34E-05	0.001436382	RP11-88H9.2	NA	1
ENSG00000270480	6.86445813	2.491298726	0.572588913	4.350937769	1.36E-05	0.001451909	RP11-57B24.1	NA	4
ENSG00000256508	3.066479476	3.837427591	0.883104643	4.345382648	1.39E-05	0.001483462	RP11-554A11.6	101928200	11
ENSG00000082556	31.37253191	-4.704706042	1.08313011	-4.343620403	1.40E-05	0.001488526	OPRK1	4986	8
ENSG00000235997	3.182326479	3.734972233	0.860005168	4.34296487	1.41E-05	0.001488526	AC109642.1	NA	2
ENSG00000047644	721.7611233	0.703626038	0.162057639	4.341825786	1.41E-05	0.001490619	WWC3	55841	X
ENSG00000011028	184.7845884	1.992066752	0.459090552	4.339158676	1.43E-05	0.001503151	MRC2	9902	17
ENSG00000186212	21.55086611	-2.906227373	0.669988165	-4.337729416	1.44E-05	0.00150729	SOWAHB	345079	4
ENSG00000197361	9.047690934	2.997201871	0.691262773	4.335835792	1.45E-05	0.001514653	FBXL22	283807	15
ENSG00000269416	19.96196798	-2.51712886	0.581291407	-4.3302358	1.49E-05	0.001547915	CTB-175P5.4	NA	19
ENSG00000184860	28.21597009	-4.712221757	1.089167174	-4.326444893	1.52E-05	0.001568951	SDR42E1	93517	16
ENSG00000237986	15.24733944	3.213374755	0.742917995	4.325342471	1.52E-05	0.001571	CELF2-AS2	439950	10
ENSG00000083857	42309.30171	-1.144154071	0.264681788	-4.322753298	1.54E-05	0.001583713	FAT1	2195	4
ENSG00000100055	47.66351283	2.265234046	0.524248992	4.320912544	1.55E-05	0.001588823	CYTH4	27128	22
ENSG00000130158	119.7030773	1.33165476	0.308222987	4.320426497	1.56E-05	0.001588823	DOCK6	57572	19
ENSG00000170312	241.3432393	-1.696603524	0.392795548	-4.319304367	1.57E-05	0.001591115	CDK1	983	10
ENSG00000112319	247.5838391	2.16535658	0.501592841	4.316960695	1.58E-05	0.00160227	EYA4	2070	6
ENSG00000102359	787.8567449	1.485349543	0.344202018	4.315342345	1.59E-05	0.001608227	SRPX2	27286	X
ENSG00000096654	1795.359545	-0.72815523	0.168895937	-4.311265516	1.62E-05	0.001632279	ZNF184	7738	6
ENSG00000234943	23.16305989	1.514031531	0.351313645	4.309629166	1.64E-05	0.001638509	AC092839.4	NA	2
ENSG00000198142	6523.850094	-2.141690979	0.49723124	-4.307233353	1.65E-05	0.001650435	SOWAHC	65124	2
ENSG00000273055	12.87879326	2.674694999	0.621729517	4.302023512	1.69E-05	0.00168372	CTB-13F3.1	NA	7
ENSG00000200608	20.39981725	4.523485955	1.051709826	4.301077961	1.70E-05	0.001684926	SNORD114-11	767589	14
ENSG00000177842	192.6303518	-0.980463357	0.228123219	-4.297955121	1.72E-05	0.001702796	ZNF620	253639	3
ENSG00000203857	25.51201833	2.664736898	0.620453618	4.294820465	1.75E-05	0.001720953	HSD3B1	3283	1
ENSG00000249798	17.56925612	2.295257676	0.534558108	4.293747751	1.76E-05	0.001723225	HSD3BP3	NA	1
ENSG00000178445	82.77189673	-2.431018047	0.567762819	-4.28174929	1.85E-05	0.001812479	GLDC	2731	9
ENSG00000201689	3.166674771	5.245141385	1.225881084	4.278670627	1.88E-05	0.001831324	SNORD114-29	767610	14
ENSG00000168490	7.487300402	4.318189215	1.01091267	4.271574927	1.94E-05	0.001884024	PHYHIP	9796	8
ENSG00000079841	791.212643	3.641163169	0.853438688	4.266461341	1.99E-05	0.001921039	RIMS1	22999	6
ENSG00000123975	176.1439613	-1.471830509	0.345147351	-4.26435406	2.00E-05	0.001932571	CKS2	1164	9
ENSG00000163285	147.9782883	3.597363258	0.84380511	4.26326318	2.01E-05	0.00193536	GABRG1	2565	4
ENSG00000205488	13.22759055	-5.36666948	1.259450808	-4.261118773	2.03E-05	0.001947335	CALML3-AS1	NA	10
ENSG00000157613	140.8080703	2.230577476	0.523573013	4.260298797	2.04E-05	0.001947822	CREB3L1	90993	11
ENSG00000144369	393.9773354	1.349677404	0.316901955	4.258974681	2.05E-05	0.001951224	FAM171B	165215	2
ENSG00000111371	8533.42115	-1.471126941	0.345465689	-4.25838799	2.06E-05	0.001951224	SLC38A1	81539	12
ENSG00000196922	1264.980587	-0.843739091	0.198397297	-4.252775139	2.11E-05	0.001994037	ZNF252P	286101	8
ENSG00000236581	271.5146678	1.71820085	0.4044312	4.248437927	2.15E-05	0.002026185	STARD13-AS	100874241	13
ENSG00000198857	130.9708158	1.628206106	0.383453103	4.246167502	2.17E-05	0.002039947	HSD3BP5	NA	1
ENSG00000248503	68.95657739	-0.972825482	0.229328269	-4.242065247	2.21E-05	0.002064483	RP5-1000K24.2	NA	X
ENSG00000173825	16.94686003	-2.542023134	0.599253094	-4.241985829	2.22E-05	0.002064483	TIGD3	220359	11
ENSG00000143995	360.089745	1.768893913	0.417526109	4.236606703	2.27E-05	0.00210752	MEIS1	4211	2
ENSG00000136546	984.4422133	2.617179762	0.618035079	4.234678339	2.29E-05	0.002118647	SCN7A	6332	2
ENSG00000133142	24620.09035	1.022207542	0.241557285	4.231739654	2.32E-05	0.002136271	TCEAL4	79921	X
ENSG00000120594	14787.20135	-1.02490122	0.24221715	-4.231332169	2.32E-05	0.002136271	PLXDC2	84898	10
ENSG00000102221	2290.066534	-1.210541469	0.286486605	-4.225473192	2.38E-05	0.002180052	JADE3	9767	X
ENSG00000083720	1855.602808	-1.220184993	0.288781279	-4.225291186	2.39E-05	0.002180052	OXCT1	5019	5
ENSG00000200089	6.41065815	4.071486874	0.963978303	4.223629165	2.40E-05	0.002189045	SNORD114-31	767612	14
ENSG00000154358	192.6893243	1.656081444	0.392791551	4.216183984	2.48E-05	0.002255198	OBSCN	84033	1
ENSG00000261625	9.6890718	3.953064511	0.937872913	4.214925557	2.50E-05	0.00226047	RP11-554A11.4	NA	11
ENSG00000163803	43.67287252	1.682020746	0.399429698	4.211055804	2.54E-05	0.002292129	PLB1	151056	2
ENSG00000168542	8913.820806	2.216215518	0.52646824	4.209590155	2.56E-05	0.00229425	COL3A1	1281	2
ENSG00000172819	25.71584159	1.67888768	0.398910208	4.20868568	2.57E-05	0.00229425	RARG	5916	12
ENSG00000109771	726.5613702	0.82469275	0.195950875	4.208670914	2.57E-05	0.00229425	LRP2BP	55805	4
ENSG00000101266	5527.27781	-0.689178248	0.163941695	-4.20380091	2.62E-05	0.002336734	CSNK2A1	1457	20
ENSG00000156970	661.3989979	-1.280969438	0.304895781	-4.201335407	2.65E-05	0.002354833	BUB1B	701	15
ENSG00000109625	12.39236133	2.213070548	0.5272346	4.19750629	2.70E-05	0.002387412	CPZ	8532	4
ENSG00000196923	165.241336	1.500986833	0.357972873	4.193018367	2.75E-05	0.002425004	PDLIM7	9260	5
ENSG00000131389	357.1149539	1.625409033	0.387691224	4.192535014	2.76E-05	0.002425004	SLC6A6	6533	3
ENSG00000155011	92.24077341	2.440722569	0.583461293	4.183178214	2.87E-05	0.002519121	DKK2	27123	4
ENSG00000143867	38.4512616	2.252693825	0.539227085	4.177634777	2.95E-05	0.002572504	OSR1	130497	2
ENSG00000224500	6.182303919	2.929080274	0.701243964	4.176977521	2.95E-05	0.002572504	RP11-328K22.1	NA	10
ENSG00000234362	116.1295638	2.602057232	0.623056122	4.176280656	2.96E-05	0.002572504	AC104654.2	NA	2
ENSG00000106078	1372.116229	-1.882679439	0.450894147	-4.175435523	2.97E-05	0.00257408	COBL	23242	7
ENSG00000103034	1812.415092	-1.985973169	0.476271513	-4.169834044	3.05E-05	0.002630026	NDRG4	65009	16
ENSG00000135472	8.448839538	2.92441972	0.701649332	4.167922047	3.07E-05	0.002644018	FAIM2	23017	12
ENSG00000164619	410.9234349	1.945184285	0.467222571	4.163292626	3.14E-05	0.002689948	BMPER	168667	7
ENSG00000105655	170.75624	-1.050861321	0.252638748	-4.159541363	3.19E-05	0.002716805	ISYNA1	51477	19
ENSG00000007402	98.53529183	2.052983127	0.493673368	4.158585941	3.20E-05	0.002716805	CACNA2D2	9254	3
ENSG00000135835	49.39142131	1.353794392	0.325545593	4.158540064	3.20E-05	0.002716805	KIAA1614	57710	1
ENSG00000227471	1358.623984	-2.632967313	0.633192871	-4.158239033	3.21E-05	0.002716805	AKR1B15	441282	7
ENSG00000260310	4.766835046	3.014385748	0.725297836	4.156066102	3.24E-05	0.002730674	RP11-27M24.2	NA	16
ENSG00000145901	879.6656194	-0.758781437	0.182588364	-4.155694366	3.24E-05	0.002730674	TNIP1	10318	5
ENSG00000199593	9.226755641	3.971902857	0.956146405	4.154073932	3.27E-05	0.002741836	SNORD114-14	767592	14
ENSG00000091409	24630.16854	-1.503526779	0.362176443	-4.151365466	3.30E-05	0.002760465	ITGA6	3655	2
ENSG00000161791	3072.945326	1.00534375	0.242184098	4.151155085	3.31E-05	0.002760465	FMNL3	91010	12
ENSG00000128709	103.280956	1.7644189	0.425206917	4.149553613	3.33E-05	0.002771574	HOXD9	3235	2
ENSG00000006015	73.69722636	0.827458845	0.199445801	4.148790509	3.34E-05	0.002772576	C19orf60	55049	19
ENSG00000101098	219.818434	-1.863613686	0.449842792	-4.142811041	3.43E-05	0.002837471	RIMS4	140730	20
ENSG00000112294	898.5204324	-1.027289779	0.248064696	-4.141217181	3.45E-05	0.002848834	ALDH5A1	7915	6
ENSG00000240244	120.1256307	2.076212397	0.501569068	4.139434687	3.48E-05	0.002855119	GAPDHP33	NA	1
ENSG00000253864	457.1432553	2.954541729	0.713767348	4.139362412	3.48E-05	0.002855119	AC131025.8	NA	5
ENSG00000138821	6435.268739	-2.105495274	0.50888752	-4.137447261	3.51E-05	0.002870628	SLC39A8	64116	4
ENSG00000165895	4089.585257	-1.044010977	0.252406613	-4.136226716	3.53E-05	0.002877518	ARHGAP42	143872	11
ENSG00000173638	68.2392716	2.015033441	0.487259631	4.135440974	3.54E-05	0.002878989	SLC19A1	101928717	21
ENSG00000142621	79.70800148	2.471590985	0.598122252	4.132250517	3.59E-05	0.002910793	FHAD1	114827	1
ENSG00000166946	353.765745	-1.075327678	0.260462246	-4.128535692	3.65E-05	0.002949663	CCNDBP1	23582	15
ENSG00000189398	53.03428649	3.183977188	0.771802398	4.125378719	3.70E-05	0.002981801	OR7E12P	10821	11
ENSG00000112208	581.7356549	0.813077825	0.197180793	4.123514319	3.73E-05	0.002997413	BAG2	9532	6
ENSG00000174939	40.88304012	2.936809909	0.712354219	4.122681987	3.74E-05	0.002999648	ASPHD1	253982	16
ENSG00000124766	17433.00982	-0.933644405	0.226502279	-4.122008883	3.76E-05	0.002999833	SOX4	6659	6
ENSG00000137700	123.7509012	-1.288571128	0.312710381	-4.120653509	3.78E-05	0.00300894	SLC37A4	2542	11
ENSG00000115255	127.2272734	-1.913999197	0.464589986	-4.11975991	3.79E-05	0.003009945	REEP6	92840	19
ENSG00000153006	2064.622885	-0.508258221	0.123385586	-4.11926738	3.80E-05	0.003009945	SREK1IP1	285672	5
ENSG00000230449	4.395793042	2.735578276	0.664450402	4.117054139	3.84E-05	0.003022546	RPL7P4	NA	6
ENSG00000067955	2798.419782	-0.840627409	0.204187365	-4.116941372	3.84E-05	0.003022546	CBFB	865	16
ENSG00000238920	14.16179663	3.779304411	0.918119484	4.116353566	3.85E-05	0.003022546	snoU13	NA	X
ENSG00000234899	11.73254374	-2.687589791	0.653905538	-4.110058156	3.96E-05	0.003096183	SOX9-AS1	400618	17
ENSG00000226933	6.335008381	-3.40164725	0.82775089	-4.109506003	3.97E-05	0.003096183	NRBF2P2	NA	3
ENSG00000153246	611.0769613	1.342459232	0.326736665	4.10868867	3.98E-05	0.003098505	PLA2R1	22925	2
ENSG00000168795	1916.831773	-0.553697836	0.13485428	-4.105897394	4.03E-05	0.003127452	ZBTB5	9925	9
ENSG00000116191	5941.687793	-0.852155925	0.207591532	-4.104964777	4.04E-05	0.003131397	RALGPS2	55103	1
ENSG00000271816	4.994825025	2.230540708	0.543547784	4.103669953	4.07E-05	0.003140285	RP11-574K11.28	729096	10
ENSG00000222185	16.41312366	3.647435141	0.889297898	4.1014773	4.11E-05	0.003157909	SNORD113	NA	14
ENSG00000179978	38.81226737	1.309114584	0.319238807	4.100737617	4.12E-05	0.003157909	RP11-1319K7.1	NA	5
ENSG00000092969	1918.332787	1.999492526	0.487661987	4.100160722	4.13E-05	0.003157909	TGFB2	7042	1
ENSG00000199575	5.818364004	3.946114798	0.962506215	4.099833055	4.13E-05	0.003157909	SNORD114-1	767577	14
ENSG00000198780	2812.168869	-1.226867345	0.299316518	-4.098896216	4.15E-05	0.003162077	FAM169A	26049	5
ENSG00000099204	11637.81305	1.500016625	0.366060942	4.097723777	4.17E-05	0.003169495	ABLIM1	3983	10
ENSG00000152583	21822.51279	1.682522169	0.410851414	4.095208414	4.22E-05	0.003195422	SPARCL1	8404	4
ENSG00000256557	81.35100908	1.685674161	0.411904914	4.092386624	4.27E-05	0.003225826	RP11-1060J15.3	NA	12
ENSG00000234567	20.16859431	2.992814382	0.732242814	4.087188466	4.37E-05	0.003290043	RP1-283K11.2	NA	6
ENSG00000224773	5.539285408	-2.538543501	0.621231514	-4.086308315	4.38E-05	0.003293665	HSPA8P7	NA	X
ENSG00000163219	214.5504819	1.248077526	0.305596254	4.084073384	4.43E-05	0.003308482	ARHGAP25	9938	2
ENSG00000164187	994.9201966	-0.741975079	0.181677582	-4.08402111	4.43E-05	0.003308482	LMBRD2	92255	5
ENSG00000169299	2378.194497	-1.080040689	0.264611064	-4.081615755	4.47E-05	0.003334002	PGM2	55276	4
ENSG00000116675	109.9230898	-1.358752283	0.333070733	-4.079470667	4.51E-05	0.003355965	DNAJC6	9829	1
ENSG00000021300	184.7704274	-2.023289782	0.496046197	-4.078833371	4.53E-05	0.003356251	PLEKHB1	58473	11
ENSG00000183963	261.9225867	1.654630928	0.406203437	4.073404547	4.63E-05	0.003425975	SMTN	6525	22
ENSG00000162144	94.99079268	1.048243966	0.257375581	4.072818257	4.64E-05	0.003425975	CYB561A3	220002	11
ENSG00000155380	7700.489502	-1.162066165	0.285433068	-4.071238744	4.68E-05	0.003440215	SLC16A1	6566	1
ENSG00000241720	8.267468761	2.501687068	0.615122736	4.066972204	4.76E-05	0.003491598	RP4-735C1.4	NA	1
ENSG00000232807	36.91610273	1.624601719	0.399505018	4.066536449	4.77E-05	0.003491598	RP11-536K7.3	NA	10
ENSG00000142156	1516.095315	1.169176427	0.287552995	4.06595114	4.78E-05	0.003491598	COL6A1	1291	21
ENSG00000086300	222.7806118	-1.288030834	0.316973858	-4.063523854	4.83E-05	0.003518936	SNX10	29887	7
ENSG00000230575	7.654265929	1.818770675	0.447869069	4.060942807	4.89E-05	0.003546891	RP11-369F10.2	NA	10
ENSG00000125967	23.90234092	2.225577219	0.548167796	4.060029126	4.91E-05	0.003546891	NECAB3	63941	20
ENSG00000143549	27032.39718	-1.018560305	0.250885536	-4.05986061	4.91E-05	0.003546891	TPM3	7170	1
ENSG00000201569	20.44806884	4.219141172	1.040369212	4.055426788	5.00E-05	0.003605535	SNORD114-17	767595	14
ENSG00000227274	28.96096585	2.475866821	0.610631418	4.054601103	5.02E-05	0.003608992	AC005358.3	101928418	17
ENSG00000163531	321.9457247	2.368612988	0.584484032	4.052485369	5.07E-05	0.003631824	NFASC	23114	1
ENSG00000261211	28.23872506	2.291754555	0.565724301	4.051009565	5.10E-05	0.003631824	RP1-80N2.3	NA	6
ENSG00000269815	43.49766571	1.728807144	0.426764157	4.050966127	5.10E-05	0.003631824	CTD-2278I10.4	NA	19
ENSG00000230490	38.02897841	2.544326954	0.628115102	4.050733612	5.11E-05	0.003631824	RP11-141M1.3	NA	13
ENSG00000163806	196.6192596	1.141642385	0.281907217	4.04970967	5.13E-05	0.003638493	SPDYA	245711	2
ENSG00000179136	45.81836927	3.280463572	0.810417207	4.047870089	5.17E-05	0.003657917	LINC00670	284034	17
ENSG00000197415	37.22699373	-1.686116854	0.416643252	-4.046907869	5.19E-05	0.003663704	VEPH1	79674	3
ENSG00000175727	2158.307025	1.145375309	0.283120065	4.045546217	5.22E-05	0.003675784	MLXIP	22877	12
ENSG00000199005	3.831314571	4.855335254	1.200932886	4.042969688	5.28E-05	0.003707089	MIR370	442915	14
ENSG00000218052	35.38457315	2.183772876	0.540780397	4.038187935	5.39E-05	0.003773973	ADAMTS7P4	NA	15
ENSG00000096433	37.39213414	2.451639033	0.607239197	4.037353061	5.41E-05	0.003777014	ITPR3	3710	6
ENSG00000200413	8.31808201	3.958595212	0.980620817	4.036825593	5.42E-05	0.003777014	SNORD114-26	767606	14
ENSG00000173757	1470.996754	0.698144953	0.173037202	4.034652355	5.47E-05	0.003802659	STAT5B	6777	17
ENSG00000088970	1407.311437	0.802678248	0.199032789	4.032894538	5.51E-05	0.003813286	PLK1S1	NA	20
ENSG00000252256	20.00224769	2.22852428	0.552595458	4.032831337	5.51E-05	0.003813286	SNORD112	NA	9
ENSG00000270110	45.96466662	1.647252242	0.408569048	4.031759745	5.54E-05	0.003814143	RP5-1139B12.4	NA	1
ENSG00000226239	24.97086722	2.805793229	0.695947138	4.031618314	5.54E-05	0.003814143	RP1-310O13.7	101929636	20
ENSG00000156486	30.8354925	1.539526639	0.382288759	4.027130281	5.65E-05	0.003878104	KCNS2	3788	8
ENSG00000113494	7458.614324	-1.601549642	0.397751319	-4.026509945	5.66E-05	0.003878814	PRLR	5618	5
ENSG00000131378	540.3595255	0.917230813	0.22783311	4.025889012	5.68E-05	0.003879557	RFTN1	23180	3
ENSG00000228108	63.09611042	1.549935962	0.385131445	4.024433695	5.71E-05	0.003894103	AC092839.3	NA	2
ENSG00000173546	69.87796526	1.827937913	0.454336847	4.023309853	5.74E-05	0.003897941	CSPG4	1464	15
ENSG00000177459	265.2124852	-1.443688368	0.358853626	-4.023056378	5.74E-05	0.003897941	C8orf47	203111	8
ENSG00000170540	7194.987156	-1.078846982	0.268230494	-4.022089235	5.77E-05	0.003904508	ARL6IP1	23204	16
ENSG00000031081	952.9586138	0.905579681	0.2252675	4.020019222	5.82E-05	0.00392946	ARHGAP31	57514	3
ENSG00000163251	884.9640439	-1.600254973	0.398131327	-4.019414859	5.83E-05	0.003930059	FZD5	7855	2
ENSG00000237887	127.6478023	2.161123664	0.537764709	4.018716042	5.85E-05	0.003932257	RPL23AP32	56969	2
ENSG00000254539	47.08210568	1.260732789	0.313933767	4.015919667	5.92E-05	0.003969638	RP4-791M13.3	NA	1
ENSG00000102699	2929.690259	-0.489312006	0.121953518	-4.012282821	6.01E-05	0.004012837	PARP4	143	13
ENSG00000173517	4712.453323	0.892891579	0.222542046	4.012237659	6.01E-05	0.004012837	PEAK1	79834	15
ENSG00000227170	22.6722563	2.135694196	0.532568477	4.010177635	6.07E-05	0.004038372	AF178030.2	NA	8
ENSG00000267893	9.563772575	-4.962075725	1.238587222	-4.006238428	6.17E-05	0.004096528	AC007461.1	NA	17
ENSG00000257237	12.81834409	-4.806977048	1.200987611	-4.002520097	6.27E-05	0.004148467	RP11-554L12.2	NA	12
ENSG00000230453	73.93333644	-3.322702271	0.830320236	-4.001711781	6.29E-05	0.004148467	ANKRD18B	441459	9
ENSG00000087589	16.61240582	1.951316532	0.48763645	4.001580551	6.29E-05	0.004148467	CASS4	57091	20
ENSG00000232284	83.45109703	1.329385815	0.332378764	3.999611164	6.34E-05	0.004164638	GNG12-AS1	100289178	1
ENSG00000068793	3480.934269	-0.844828696	0.211231124	-3.999546479	6.35E-05	0.004164638	CYFIP1	23191	15
ENSG00000162733	6984.348234	1.006397254	0.25188447	3.995471624	6.46E-05	0.004227005	DDR2	4921	1
ENSG00000179219	2.462792481	4.116556346	1.030567624	3.994455337	6.48E-05	NA	LINC00311	197196	16
ENSG00000154639	543.8194023	-2.534411676	0.635179936	-3.990068846	6.61E-05	0.004314353	CXADR	1525	21
ENSG00000225697	88.05957838	1.876811529	0.470721748	3.987093305	6.69E-05	0.004358616	SLC26A6	102465495	3
ENSG00000133318	2884.259262	-0.771657155	0.193696066	-3.98385559	6.78E-05	0.004392554	RTN3	10313	11
ENSG00000077522	44.34745398	2.074644015	0.520768948	3.983808988	6.78E-05	0.004392554	ACTN2	88	1
ENSG00000143157	2024.337096	-0.740624596	0.185918552	-3.98359706	6.79E-05	0.004392554	POGK	57645	1
ENSG00000142552	23.56286442	1.609060164	0.404034204	3.982485013	6.82E-05	0.004402972	RCN3	57333	19
ENSG00000116679	46708.7467	-0.871506781	0.218882069	-3.981627116	6.84E-05	0.004408716	IVNS1ABP	10625	1
ENSG00000152268	789.6938152	2.182793092	0.548683089	3.978240147	6.94E-05	0.004461697	SPON1	10418	11
ENSG00000185920	3494.304184	1.504500801	0.378487953	3.975029557	7.04E-05	0.004510501	PTCH1	5727	9
ENSG00000177359	26.52567697	2.139122577	0.538203556	3.97456047	7.05E-05	0.004510501	RP11-551L14.1	100509445	12
ENSG00000215007	43.04479492	-0.867575202	0.218445738	-3.971582183	7.14E-05	0.004556848	DNAJA1P3	NA	X
ENSG00000227954	344.9308047	2.514413299	0.633507673	3.969033691	7.22E-05	0.004583886	RP3-323P13.2	100507308	6
ENSG00000211448	229.1080071	-2.949095052	0.743062992	-3.968835864	7.22E-05	0.004583886	DIO2	1734	14
ENSG00000259359	135.8130881	2.547485338	0.641919027	3.968546237	7.23E-05	0.004583886	RP11-327J17.2	NA	15
ENSG00000125851	58.2233767	2.676652405	0.674674512	3.96732403	7.27E-05	0.004589586	PCSK2	5126	20
ENSG00000157349	600.8040519	-0.468323862	0.118049818	-3.967171387	7.27E-05	0.004589586	DDX19B	11269	16
ENSG00000201247	13.97230848	4.502660782	1.135225506	3.966313967	7.30E-05	0.004595745	SNORD114-13	767591	14
ENSG00000159079	314.6742395	-0.779744091	0.196621912	-3.965702931	7.32E-05	0.004597182	C21orf59	56683	21
ENSG00000199592	2.152444281	3.590807049	0.905660139	3.964850491	7.34E-05	NA	RNA5SP321	NA	10
ENSG00000129009	262.2049159	2.770597803	0.699791053	3.95917866	7.52E-05	0.004713988	ISLR	3671	15
ENSG00000149115	180.8649778	1.556646247	0.393255187	3.958361646	7.55E-05	0.004719557	TNKS1BP1	85456	11
ENSG00000145888	20.27758808	2.333071486	0.590172238	3.953204395	7.71E-05	0.004811724	GLRA1	2741	5
ENSG00000010327	136.4245014	1.773230716	0.448929311	3.949910763	7.82E-05	0.004867553	STAB1	23166	3
ENSG00000252009	3.859633524	4.546103036	1.151236963	3.948885576	7.85E-05	0.00487758	SNORD112	NA	14
ENSG00000259425	41.1919558	-3.139295371	0.795327751	-3.947171927	7.91E-05	0.004901718	RP11-566K19.5	NA	15
ENSG00000153132	832.7317096	-1.909223613	0.483946677	-3.945111528	7.98E-05	0.00493312	CLGN	1047	4
ENSG00000187189	1677.971242	-0.919259285	0.233080916	-3.943949169	8.02E-05	0.004946162	TSPYL4	23270	6
ENSG00000147113	344.0664978	1.523638308	0.386455012	3.942602014	8.06E-05	0.004963081	CXorf36	79742	X
ENSG00000116833	9226.680835	-1.857331218	0.471191612	-3.941774793	8.09E-05	0.004969287	NR5A2	2494	1
ENSG00000198829	14.0689228	-2.066782952	0.524419805	-3.941084857	8.11E-05	0.004972675	SUCNR1	56670	3
ENSG00000256056	39.01219628	1.762321327	0.447351389	3.93945648	8.17E-05	0.004991502	RP11-709A23.2	NA	12
ENSG00000187773	16.72671437	-4.061126351	1.030970784	-3.939128456	8.18E-05	0.004991502	FAM69C	125704	18
ENSG00000165300	38.00318439	-2.809702616	0.71370584	-3.936779634	8.26E-05	0.005029609	SLITRK5	26050	13
ENSG00000255197	23.66645491	1.948232614	0.495031255	3.935574963	8.30E-05	0.005041731	RP11-750H9.5	NA	11
ENSG00000260121	11.79391436	2.366060575	0.60126196	3.935157608	8.31E-05	0.005041731	RP5-1142A6.9	NA	16
ENSG00000269779	1972.105092	-2.479320327	0.630224356	-3.934028099	8.35E-05	0.005054531	CTD-2542C24.2	NA	19
ENSG00000115616	17.48280378	-3.478414574	0.884339077	-3.933349396	8.38E-05	0.005057883	SLC9A2	6549	2
ENSG00000153975	266.3753747	-0.664009777	0.168848086	-3.932586924	8.40E-05	0.005063023	ZUFSP	221302	6
ENSG00000173068	3603.235579	1.710113407	0.435184223	3.929630981	8.51E-05	0.005114642	BNC2	54796	9
ENSG00000108830	85.04709475	-1.134443588	0.288799903	-3.928130089	8.56E-05	0.005135616	RND2	8153	17
ENSG00000107566	4016.070744	-0.909097285	0.231760916	-3.922565117	8.76E-05	0.005244478	ERLIN1	10613	10
ENSG00000265489	89.21641846	2.256545853	0.575689507	3.919727256	8.86E-05	0.005295276	RP11-1090M7.1	100128006	17
ENSG00000250343	30.45261183	-1.826690576	0.466119154	-3.918934805	8.89E-05	0.005301387	CTC-255N20.1	NA	5
ENSG00000254726	1950.521724	-1.19543751	0.305090458	-3.918305135	8.92E-05	0.005303942	MEX3A	92312	1
ENSG00000227599	20.91485394	-3.405421027	0.869437811	-3.916808063	8.97E-05	0.005325643	RP4-753D4.2	101927138	20
ENSG00000146352	11.26856427	-4.199586905	1.073407902	-3.912386798	9.14E-05	0.005412632	CLVS2	134829	6
ENSG00000135074	144.9415328	1.860788722	0.475757281	3.911214382	9.18E-05	0.005427479	ADAM19	8728	5
ENSG00000227082	33.42314106	2.04617356	0.523429244	3.909169353	9.26E-05	0.005459469	AL592494.5	NA	1
ENSG00000267061	29.02676172	2.971023718	0.76009063	3.908775615	9.28E-05	0.005459469	RP11-760L24.1	NA	18
ENSG00000026103	456.3503689	1.491342469	0.381614125	3.907985505	9.31E-05	0.005465842	FAS	355	10
ENSG00000104237	24.6118172	2.97508427	0.762385102	3.90233789	9.53E-05	0.005583266	RP1	6101	8
ENSG00000186185	37.62859103	-1.749227074	0.448316837	-3.90176529	9.55E-05	0.005584785	KIF18B	146909	17
ENSG00000202293	2.871381248	4.210248095	1.079432302	3.900428113	9.60E-05	0.005603999	SNORD114-22	767600	14
ENSG00000117834	150.705457	2.152705766	0.552006255	3.899785098	9.63E-05	0.0056062	SLC5A9	200010	1
ENSG00000173402	10260.9962	-1.1164798	0.286326485	-3.899324235	9.65E-05	0.0056062	DAG1	1605	3
ENSG00000099308	100.7607636	0.928586959	0.238785171	3.888796588	0.000100743	0.005842856	MAST3	23031	19
ENSG00000172985	365.5527863	1.603141141	0.412537221	3.88605212	0.000101888	0.005888007	SH3RF3	344558	2
ENSG00000125355	78.02274044	-1.630082515	0.419530282	-3.885494286	0.000102122	0.005888007	TMEM255A	55026	X
ENSG00000196376	25.5551602	-2.526636416	0.650327349	-3.885176318	0.000102256	0.005888007	SLC35F1	222553	6
ENSG00000261754	73.40717213	-1.32924049	0.342217645	-3.88419624	0.000102669	0.005888007	CTC-523E23.1	NA	19
ENSG00000186297	7.570624339	-4.545952713	1.170411119	-3.884064872	0.000102724	0.005888007	GABRA5	2558	15
ENSG00000118496	6126.197755	-0.844969165	0.217555627	-3.88392236	0.000102785	0.005888007	FBXO30	84085	6
ENSG00000255150	135.5547263	0.947766235	0.244122739	3.882334922	0.000103458	0.005914469	EID3	493861	12
ENSG00000135362	122.3360632	1.515946055	0.390553425	3.881533118	0.0001038	0.005921897	PRR5L	79899	11
ENSG00000129474	1371.282997	-1.220513906	0.314560978	-3.880055037	0.000104433	0.005945865	AJUBA	84962	14
ENSG00000233595	7.041314788	-3.455176938	0.890814463	-3.878671799	0.000105028	0.005959394	MTND2P29	NA	1
ENSG00000216316	3.472289964	2.727609824	0.703264416	3.878498272	0.000105103	0.005959394	RP3-354N19.3	NA	6
ENSG00000256546	316.0880422	2.32914521	0.600601621	3.878020189	0.00010531	0.005959394	AC156455.1	100506691	12
ENSG00000201899	7.132874557	4.692777152	1.210511191	3.876690431	0.000105887	0.005979938	SNORD114-24	767604	14
ENSG00000164695	167.2051039	-1.597391935	0.412720241	-3.87039882	0.000108657	0.006107512	CHMP4C	92421	8
ENSG00000263883	32.4836504	1.501867778	0.388153553	3.869261959	0.000109165	0.006107512	RP11-51F16.5	NA	17
ENSG00000271208	8.501060376	3.391942227	0.876714633	3.868923934	0.000109317	0.006107512	RP1-142L7.8	NA	6
ENSG00000033170	1148.439215	1.109711267	0.286828829	3.868897244	0.000109329	0.006107512	FUT8	2530	14
ENSG00000153820	1061.767333	-3.462672975	0.895033767	-3.868762388	0.000109389	0.006107512	SPHKAP	80309	2
ENSG00000111247	423.0805104	-1.280617481	0.331032453	-3.868555694	0.000109482	0.006107512	RAD51AP1	10635	12
ENSG00000162520	14.66877225	2.25565514	0.583139083	3.868125468	0.000109675	0.006107512	SYNC	81493	1
ENSG00000251819	10.341329	2.175827278	0.562973559	3.864883602	0.000111142	0.006176898	RNU6-322P	NA	15
ENSG00000101577	3996.922359	-1.152110322	0.298326648	-3.861908856	0.000112505	0.006231009	LPIN2	9663	18
ENSG00000239247	16.42984019	1.768101066	0.457888552	3.861422298	0.000112729	0.006231009	RN7SL589P	NA	4
ENSG00000183775	40.94062892	-1.749780763	0.453158253	-3.861301769	0.000112784	0.006231009	KCTD16	57528	5
ENSG00000185567	1497.282753	-1.836196402	0.475678484	-3.860162827	0.000113311	0.006247777	AHNAK2	113146	14
ENSG00000149930	343.7462402	0.699260192	0.181224259	3.858535246	0.000114069	0.006277142	TAOK2	9344	16
ENSG00000153933	646.0026285	0.77442265	0.200911891	3.854538662	0.000115948	0.006368032	DGKE	8526	17
ENSG00000132698	37.90501369	-1.865934185	0.484448024	-3.851670542	0.000117315	0.006429737	RAB25	57111	1
ENSG00000071564	525.6407697	-0.638506062	0.165793259	-3.851218475	0.000117532	0.006429737	TCF3	6929	19
ENSG00000047617	143.1095456	2.047677738	0.532033247	3.848777774	0.000118709	0.006481445	ANO2	57101	12
ENSG00000241860	41.09242347	1.310272427	0.340616321	3.846769362	0.000119686	0.006511213	RP11-34P13.13	101928670	1
ENSG00000008256	244.5248446	0.829728008	0.215698683	3.846699466	0.00011972	0.006511213	CYTH3	9265	7
ENSG00000231756	39.47802161	1.958964634	0.509574885	3.844311588	0.000120891	0.006562169	RP11-183I6.2	NA	9
ENSG00000163214	1719.071489	0.497410928	0.129409131	3.843708115	0.000121189	0.006565586	DHX57	90957	2
ENSG00000264316	10.09737082	-4.401748348	1.146021654	-3.840894571	0.000122587	0.006628458	RP11-846F4.9	NA	17
ENSG00000205269	918.3080224	-0.808408952	0.210565781	-3.839222824	0.000123424	0.006660866	TMEM170B	100113407	6
ENSG00000172005	14.33042939	-3.738242897	0.973869022	-3.838547908	0.000123764	0.006666329	MAL	4118	2
ENSG00000137672	306.5992712	1.458321132	0.380029369	3.837390616	0.000124349	0.006684933	TRPC6	7225	11
ENSG00000120727	2695.157273	-0.81207153	0.211886204	-3.83258331	0.000126805	0.006797789	PAIP2	51247	5
ENSG00000265527	66.31865414	2.550342788	0.665514245	3.832138544	0.000127034	0.006797789	MIR5690	100847048	6
ENSG00000082212	5149.379165	-0.8305786	0.216766794	-3.831668971	0.000127277	0.006797789	ME2	4200	18
ENSG00000090975	75.72980405	1.805810602	0.471328023	3.831324496	0.000127455	0.006797789	PITPNM2	57605	12
ENSG00000249916	3.574992022	4.26678178	1.113773976	3.830922495	0.000127664	0.006797789	CTD-2280E9.1	NA	5
ENSG00000184408	873.6367125	-1.768168405	0.461694693	-3.829735172	0.000128281	0.006817684	KCND2	3751	7
ENSG00000026297	224.1959638	0.725232281	0.189398684	3.82913051	0.000128597	0.006821487	RNASET2	8635	6
ENSG00000110799	627.0581116	1.819925106	0.476414522	3.820045405	0.000133427	0.007064308	VWF	7450	12
ENSG00000224100	2.725834918	3.655958077	0.957551938	3.818025875	0.000134524	0.00710891	AP001630.5	NA	21
ENSG00000233757	285.3251093	-0.902719946	0.23666636	-3.814314579	0.000136561	0.007198154	AC092835.2	NA	2
ENSG00000185551	12970.34696	1.517431853	0.397856893	3.814014236	0.000136728	0.007198154	NR2F2	7026	15
ENSG00000142687	1935.251517	-0.720290499	0.188896369	-3.813151641	0.000137206	0.007205514	KIAA0319L	79932	1
ENSG00000070770	4074.501736	-0.826668692	0.21681219	-3.812833087	0.000137383	0.007205514	CSNK2A2	1459	16
ENSG00000184307	176.9807245	-1.336376148	0.350560266	-3.812115286	0.000137783	0.007211101	ZDHHC23	254887	3
ENSG00000182481	949.9077372	-1.372679359	0.360121092	-3.81171608	0.000138005	0.007211101	KPNA2	3838	17
ENSG00000273348	100.1723719	2.49040391	0.653559947	3.810521011	0.000138674	0.007232534	RP11-535A5.1	NA	18
ENSG00000197601	4196.855606	0.422282945	0.110843279	3.809729811	0.000139119	0.007242206	FAR1	84188	11
ENSG00000053918	52.53448262	-1.212585302	0.318817119	-3.803388306	0.00014273	0.007412778	KCNQ1	3784	11
ENSG00000166250	509.5207967	2.207171414	0.580368806	3.803049698	0.000142926	0.007412778	CLMP	79827	11
ENSG00000214870	520.2829182	-1.163007916	0.305855925	-3.802469795	0.000143261	0.007416396	AC004540.5	NA	7
ENSG00000243083	3.709633523	-4.212006425	1.107962447	-3.801578688	0.000143777	0.007429367	LINC00870	201617	3
ENSG00000259351	31.90472786	2.377631781	0.625591805	3.800612095	0.000144339	0.007444649	RP11-111E14.1	101928988	15
ENSG00000196805	13.89095195	-1.692977415	0.445561192	-3.799651863	0.000144899	0.007459789	SPRR2B	6701	1
ENSG00000130997	147.0084509	1.225046942	0.322695101	3.796298538	0.000146873	0.007535548	POLN	353497	4
ENSG00000253811	9.555324447	3.225207493	0.849580537	3.796235143	0.00014691	0.007535548	CTD-2363C16.1	NA	5
ENSG00000260773	11.92997419	1.456963982	0.38391683	3.794998987	0.000147644	0.007559322	RP11-352G18.2	NA	15
ENSG00000059573	2138.976304	-0.820656346	0.216311441	-3.793864733	0.00014832	0.007580072	ALDH18A1	5832	10
ENSG00000240533	3.373846002	3.759204688	0.99141884	3.791742235	0.000149594	0.007630216	RN7SL69P	NA	12
ENSG00000142303	41.44861265	1.361431257	0.359091442	3.791321927	0.000149848	0.007630216	ADAMTS10	81794	19
ENSG00000202227	4.262433954	2.869965564	0.757185933	3.790304916	0.000150462	0.007647597	RNU6-282P	NA	2
ENSG00000072364	29876.158	-0.784940678	0.207324082	-3.786056453	0.000153057	0.007765347	AFF4	27125	5
ENSG00000230177	276.1888107	-1.051171333	0.277928071	-3.78217043	0.000155467	0.007861674	RP5-1112D6.4	NA	6
ENSG00000139737	485.5313955	-1.110702146	0.293737709	-3.781271911	0.000156029	0.007861674	SLAIN1	122060	13
ENSG00000235505	195.0505044	1.869170824	0.494338904	3.781152586	0.000156104	0.007861674	RP11-693N9.2	643733	11
ENSG00000136485	6826.743287	-0.778469701	0.205921263	-3.78042407	0.000156561	0.007861674	DCAF7	10238	17
ENSG00000106991	293.4317305	1.45761525	0.385611767	3.780007189	0.000156824	0.007861674	ENG	2022	9
ENSG00000172164	5874.034132	-1.850692427	0.489618776	-3.779864084	0.000156914	0.007861674	SNTB1	6641	8
ENSG00000226450	2.76635456	2.544335953	0.673131817	3.779848004	0.000156924	0.007861674	CYP2D8P	NA	22
ENSG00000234337	126.2653981	-1.104467415	0.292304114	-3.778487408	0.000157784	0.007890603	RP11-297L17.6	NA	16
ENSG00000213430	104.1004118	-0.966680041	0.255885481	-3.777783864	0.00015823	0.00789879	HSPD1P1	NA	5
ENSG00000184967	45.23509051	1.045484113	0.276793935	3.777120744	0.000158652	0.007905725	NOC4L	79050	12
ENSG00000203506	130.0536666	1.246154179	0.330023377	3.775957295	0.000159394	0.00792859	RBMS3-AS2	NA	3
ENSG00000184005	276.3065962	1.302075147	0.345014363	3.773973743	0.000160668	0.007977735	ST6GALNAC3	256435	1
ENSG00000233608	14.19381049	3.480628286	0.923069562	3.770710713	0.000162783	0.008059372	TWIST2	117581	2
ENSG00000064199	103.9146608	-1.201344961	0.318612688	-3.77054965	0.000162888	0.008059372	SPA17	53340	11
ENSG00000207725	4.423563691	2.433355125	0.645771829	3.768134528	0.000164472	0.008118809	MIR222	407007	X
ENSG00000162704	5190.812623	-1.012952656	0.26884221	-3.767833399	0.000164671	0.008118809	ARPC5	10092	1
ENSG00000170801	49.49240633	2.462855938	0.653918196	3.766305868	0.000165681	0.008154237	HTRA3	94031	4
ENSG00000229668	5.7219063	2.504366083	0.665054399	3.765655991	0.000166112	0.00816111	RP11-317F20.2	NA	10
ENSG00000241782	15.41095164	1.368761016	0.363805476	3.762343088	0.000168329	0.008244507	RP11-91P24.1	NA	11
ENSG00000260037	20.92006651	1.296119873	0.344507679	3.762237976	0.0001684	0.008244507	CTD-2524L6.3	NA	15
ENSG00000163545	262.4424182	-1.692824846	0.450319789	-3.759161571	0.000170484	0.008322795	NUAK2	81788	1
ENSG00000232685	21.092147	-4.090605767	1.088287765	-3.758753796	0.000170762	0.008322795	LINC00442	348021	13
ENSG00000247903	1008.265485	-0.82027545	0.21826209	-3.758213122	0.000171131	0.008322795	RP11-421F16.3	NA	12
ENSG00000114346	882.4684346	-1.046289722	0.278407194	-3.758127467	0.00017119	0.008322795	ECT2	1894	3
ENSG00000261295	694.6385491	1.297536196	0.345411435	3.756494613	0.00017231	0.008362718	RP11-524D16__A.3	NA	X
ENSG00000204291	1359.808276	1.808944529	0.481860593	3.754082729	0.000173977	0.008429009	COL15A1	1306	9
ENSG00000176658	2808.477007	-0.697891064	0.185928836	-3.753538613	0.000174356	0.008432721	MYO1D	4642	17
ENSG00000250565	79.44115341	0.844593881	0.225195747	3.750487711	0.000176491	0.008521252	ATP6V1E2	90423	2
ENSG00000173227	18.32058395	-2.831584861	0.755158377	-3.749656958	0.000177077	0.008534789	SYT12	91683	11
ENSG00000155008	1430.428412	-0.611015829	0.16305244	-3.747357777	0.000178707	0.008596658	APOOL	139322	X
ENSG00000115525	1405.303179	-1.322313789	0.352901078	-3.746981443	0.000178975	0.008596658	ST3GAL5	8869	2
ENSG00000267082	21.17047983	0.993853423	0.265318313	3.745890786	0.000179755	0.008619288	CTC-510F12.2	NA	19
ENSG00000124440	679.2278512	1.723031157	0.46005465	3.745274949	0.000180196	0.008625665	HIF3A	64344	19
ENSG00000247809	353.7325895	2.278658026	0.608720626	3.74335603	0.000181579	0.008657994	NR2F2-AS1	644192	15
ENSG00000151490	63.89950994	1.715558769	0.458330422	3.74306109	0.000181792	0.008657994	PTPRO	5800	12
ENSG00000106789	412.778971	-1.762030991	0.470747524	-3.743048879	0.000181801	0.008657994	CORO2A	7464	9
ENSG00000008118	48.84716497	2.569168555	0.686594396	3.741901435	0.000182633	0.00868284	CAMK1G	57172	1
ENSG00000121297	743.4554943	1.240663822	0.331616928	3.741255996	0.000183103	0.008690393	TSHZ3	57616	19
ENSG00000111664	18.20599837	2.339918958	0.625958581	3.73813704	0.000185389	0.008782598	GNB3	2784	12
ENSG00000224411	220.7507091	-1.148528911	0.307278099	-3.737750644	0.000185674	0.008782598	RP11-1033A18.1	NA	11
ENSG00000121621	345.9596873	-0.962286191	0.257504977	-3.736961521	0.000186257	0.008795314	KIF18A	81930	11
ENSG00000178235	3.422519392	-4.848963723	1.29772149	-3.736521096	0.000186584	0.008795869	SLITRK1	114798	13
ENSG00000180370	5791.608608	-0.686030043	0.183668434	-3.735154862	0.0001876	0.008821302	PAK2	5062	3
ENSG00000225458	5.57719874	-3.482728931	0.932470672	-3.734947421	0.000187754	0.008821302	RP5-1121H13.4	NA	20
ENSG00000116962	6455.309395	1.616382449	0.432974478	3.733204911	0.000189059	0.008867676	NID1	4811	1
ENSG00000260381	9.600149182	2.493022626	0.668031992	3.731891073	0.000190048	0.008884128	RP11-429P3.5	101927250	16
ENSG00000109220	461.7649805	-0.535582969	0.143525795	-3.731614723	0.000190256	0.008884128	CHIC2	26511	4
ENSG00000248764	4.948113082	-5.007001214	1.341829395	-3.731473787	0.000190363	0.008884128	RP11-292D4.2	NA	4
ENSG00000143418	603.5932879	-0.817602254	0.219159246	-3.7306309	0.000191001	0.008899049	CERS2	29956	1
ENSG00000173376	1661.349366	2.668105628	0.715296284	3.730070584	0.000191426	0.008904023	NDNF	79625	4
ENSG00000230724	20.72154316	1.317906712	0.353408675	3.729129487	0.000192142	0.008922493	LINC01001	101929712	11
ENSG00000204899	286.9418312	-0.992983298	0.266317643	-3.728567465	0.000192571	0.008927583	MZT1	440145	13
ENSG00000054654	72472.68238	-0.897215424	0.240699809	-3.727528607	0.000193367	0.008944587	SYNE2	23224	14
ENSG00000156466	157.9736556	-3.159655412	0.847716899	-3.727253065	0.000193578	0.008944587	GDF6	392255	8
ENSG00000186868	115.9096651	-1.643895083	0.441123006	-3.726613804	0.000194069	0.008952495	MAPT	4137	17
ENSG00000150401	271.2247616	0.718648666	0.192963677	3.724269127	0.000195882	0.009021216	DCUN1D2	55208	13
ENSG00000166451	174.4757094	-1.335354846	0.358674641	-3.723025529	0.00019685	0.009050873	CENPN	55839	16
ENSG00000104833	650.1698544	-2.645143048	0.710688708	-3.721943264	0.000197695	0.009074838	TUBB4A	10382	19
ENSG00000136367	215.4120931	-0.824895752	0.22169563	-3.720848055	0.000198555	0.009099347	ZFHX2	85446	14
ENSG00000125971	1181.69205	-0.794680921	0.213735038	-3.71806573	0.000200754	0.009185072	DYNLRB1	83658	20
ENSG00000039139	22.6192749	-2.609427385	0.701965001	-3.717318357	0.000201349	0.009197225	DNAH5	1767	5
ENSG00000110400	927.3676236	-1.434133932	0.385888256	-3.716448765	0.000202043	0.009213867	PVRL1	5818	11
ENSG00000006756	1266.249463	-0.790797422	0.212812479	-3.715935385	0.000202453	0.009217561	ARSD	414	X
ENSG00000113312	3705.785598	-0.557270359	0.150080555	-3.713141649	0.000204702	0.009292482	TTC1	7265	5
ENSG00000267040	68.49702808	1.306699944	0.351919422	3.713065725	0.000204764	0.009292482	RP11-35G9.3	NA	18
ENSG00000111981	20.23852968	-1.808506887	0.487260686	-3.711579736	0.00020597	0.009317562	ULBP1	80329	6
ENSG00000250241	34.66615321	2.097354144	0.565086416	3.711563547	0.000205983	0.009317562	RP11-9G1.3	101927359	4
ENSG00000133195	354.0210998	-0.780456445	0.210392663	-3.709523106	0.00020765	0.009376721	SLC39A11	201266	17
ENSG00000229570	5.052301673	2.879887964	0.776429392	3.709143413	0.000207962	0.009376721	GAPDHP58	NA	1
ENSG00000213613	50.68584707	0.781830165	0.210867679	3.707681365	0.000209166	0.009415821	RP11-380G5.3	NA	10
ENSG00000145526	23.13266464	2.798122484	0.755081234	3.705723776	0.000210788	0.009473596	CDH18	1016	5
ENSG00000226435	10.02077677	-3.075078122	0.83052479	-3.702572349	0.000213424	0.009563938	ANKRD18DP	348840	3
ENSG00000143499	1303.672385	-0.674864545	0.182272487	-3.702503641	0.000213482	0.009563938	SMYD2	56950	1
ENSG00000063438	17.62054646	1.488401526	0.402102109	3.701551151	0.000214285	0.009583918	AHRR	57491	5
ENSG00000249863	61.32780128	-1.140922492	0.308260575	-3.701162538	0.000214614	0.009583918	RP11-177C12.1	NA	4
ENSG00000101230	204.2265249	-3.147701131	0.850874616	-3.699371298	0.000216134	0.009636414	ISM1	140862	20
ENSG00000163016	83.08918856	1.713375615	0.463241269	3.698667911	0.000216734	0.009647767	ALMS1P	200420	2
ENSG00000255060	4.713184786	2.502581536	0.677310849	3.694878855	0.000219992	0.009777212	RP11-219O3.2	NA	11
ENSG00000255342	9.581649737	3.105894826	0.841436975	3.691179395	0.000223217	0.009904795	RP11-762B21.5	NA	11
ENSG00000251322	38.09537345	1.912099002	0.51838333	3.688581193	0.000225508	0.009990122	SHANK3	85358	22
ENSG00000139220	244.5869731	1.524487391	0.413376552	3.687890332	0.000226121	0.009990122	PPFIA2	8499	12
ENSG00000198561	20069.21275	-0.547179956	0.148376182	-3.687788362	0.000226212	0.009990122	CTNND1	1500	11
ENSG00000119899	595.9294507	-1.051228545	0.285179801	-3.686195662	0.000227631	0.010036963	SLC17A5	26503	6
ENSG00000234535	3.450682229	3.45273248	0.937268506	3.683824282	0.000229761	0.010114896	RP11-37L2.1	NA	13
ENSG00000166869	97.11414911	-2.770439683	0.753035532	-3.679029164	0.000234123	0.010290758	CHP2	63928	16
ENSG00000244094	7231.116706	-1.653928607	0.449779642	-3.677197571	0.00023581	0.010348634	SPRR2F	6705	1
ENSG00000197355	22.92291839	1.952553126	0.531057842	3.676724027	0.000236248	0.010351604	UAP1L1	91373	9
ENSG00000078804	2075.75506	-1.179804547	0.320952436	-3.67594826	0.000236968	0.010355848	TP53INP2	58476	20
ENSG00000250064	15.42061507	3.039548657	0.82690344	3.67582055	0.000237086	0.010355848	RP11-123O22.1	NA	4
ENSG00000272462	164.5993739	1.510454854	0.411077789	3.674377197	0.00023843	0.010398313	U91328.19	NA	6
ENSG00000126803	207.9416821	1.793525365	0.488249506	3.673378763	0.000239364	0.010422785	HSPA2	3306	14
ENSG00000170485	158.7314997	1.764483841	0.480578659	3.671581768	0.000241054	0.010456996	NPAS2	4862	2
ENSG00000272922	7.434388735	2.831626983	0.771265687	3.671402774	0.000241223	0.010456996	RP11-329B9.5	NA	3
ENSG00000088986	1802.444844	-0.757619933	0.206360115	-3.671348664	0.000241274	0.010456996	DYNLL1	8655	12
ENSG00000213716	2.69119783	2.790563353	0.760227922	3.670693054	0.000241894	0.010456996	FABP5P5	NA	5
ENSG00000163431	11261.52609	2.119993602	0.577566904	3.670559356	0.00024202	0.010456996	LMOD1	25802	1
ENSG00000161800	467.8766621	-1.033014954	0.281469689	-3.670075307	0.000242479	0.01046065	RACGAP1	29127	12
ENSG00000075651	4216.910466	0.89470064	0.243914823	3.668086377	0.000244373	0.010526097	PLD1	5337	3
ENSG00000162415	7619.842799	-0.986505795	0.269017056	-3.66707528	0.000245341	0.010551532	ZSWIM5	57643	1
ENSG00000251769	3.628932447	3.696789988	1.008411608	3.665953426	0.000246419	0.010581623	SNORD112	NA	14
ENSG00000197616	12.15787506	-3.663971796	1.0001804	-3.663310935	0.000248976	0.010672916	MYH6	4624	14
ENSG00000154269	70.49403961	2.468120457	0.673803185	3.662969412	0.000249308	0.010672916	ENPP3	5169	6
ENSG00000165113	972.4804924	-0.468322892	0.127876003	-3.662320378	0.000249941	0.010683011	GKAP1	80318	9
ENSG00000222844	234.8280616	1.580427114	0.431581434	3.661944165	0.000250308	0.010683011	RNU6-321P	NA	11
ENSG00000034063	25.90525986	-1.595276225	0.435706221	-3.661357463	0.000250882	0.010691186	UHRF1	NA	19
ENSG00000107957	2170.41753	0.687270338	0.18781795	3.659236709	0.000252968	0.010763637	SH3PXD2A	9644	10
ENSG00000165490	55.31018804	-1.483412582	0.405536904	-3.657897883	0.000254292	0.010764136	C11orf82	220042	11
ENSG00000270599	20.76573001	1.030547875	0.281743669	3.657749886	0.000254439	0.010764136	RP11-324O2.6	NA	10
ENSG00000183317	7.561949052	-3.186292588	0.871162861	-3.657516557	0.000254671	0.010764136	EPHA10	284656	1
ENSG00000164221	983.8827772	-0.603832172	0.165096091	-3.657458937	0.000254728	0.010764136	CCDC112	153733	5
ENSG00000258033	9.592475312	2.594565842	0.709424742	3.657281297	0.000254905	0.010764136	RP11-350G24.2	NA	12
ENSG00000078246	1944.840886	1.083074755	0.296283427	3.655536065	0.000256645	0.010821289	TULP3	7289	12
ENSG00000111728	83.18894566	1.807980793	0.494678857	3.654857624	0.000257325	0.010833604	ST8SIA1	6489	12
ENSG00000005810	10937.27865	0.622920866	0.170585872	3.651655657	0.000260555	0.010953109	MYCBP2	23077	13
ENSG00000271738	278.888562	-1.005764507	0.275479408	-3.65096075	0.000261261	0.0109663	RP11-137H2.6	NA	10
ENSG00000137563	293.4686765	-1.458533623	0.399552656	-3.650416537	0.000261815	0.010973087	GGH	8836	8
ENSG00000162779	35.51621389	-1.703498606	0.466883349	-3.648660009	0.000263612	0.011027925	AXDND1	126859	1
ENSG00000227413	4.635781721	2.45885298	0.673959934	3.648366701	0.000263913	0.011027925	RP5-1042K10.12	NA	22
ENSG00000064651	13257.67899	-1.296971317	0.355649248	-3.64677087	0.000265557	0.011080049	SLC12A2	6558	5
ENSG00000064309	3191.959215	1.177688643	0.323035281	3.645696651	0.000266668	0.011109859	CDON	50937	11
ENSG00000104213	59.14254725	2.278789646	0.625227922	3.644734292	0.000267668	0.011123169	PDGFRL	5157	8
ENSG00000112562	365.428501	2.620312926	0.719007748	3.644345881	0.000268073	0.011123169	SMOC2	64094	6
ENSG00000126787	377.1282111	-1.773018212	0.486525999	-3.644241448	0.000268182	0.011123169	DLGAP5	9787	14
ENSG00000255438	59.67908505	1.879159748	0.51570647	3.643855288	0.000268584	0.011123376	CTD-2653D5.1	NA	20
ENSG00000234781	7.830444003	-2.579625534	0.708096281	-3.643043471	0.000269433	0.011142024	LINC01103	101927360	2
ENSG00000254710	12.19305774	2.13927011	0.587394173	3.641966856	0.000270563	0.011158229	CTD-2216M2.1	NA	11
ENSG00000102996	48.05779851	-1.632068278	0.44813535	-3.641909251	0.000270623	0.011158229	MMP15	4324	16
ENSG00000213862	34.54980821	0.961255912	0.264087619	3.639912834	0.00027273	0.011228537	CTD-2270N23.1	NA	15
ENSG00000230109	9.345664729	3.304151318	0.908194737	3.638152904	0.0002746	0.011276633	RP11-275N1.1	NA	10
ENSG00000143653	2006.740726	-0.679140036	0.186676708	-3.638054481	0.000274705	0.011276633	SCCPDH	51097	1
ENSG00000142197	153.1935616	-0.946576758	0.260398036	-3.635114813	0.000277857	0.011389279	DOPEY2	9980	21
ENSG00000137968	2145.746979	-1.514440968	0.416763273	-3.633815805	0.00027926	0.011430045	SLC44A5	204962	1
ENSG00000185261	550.440868	0.56218229	0.15480134	3.631637099	0.000281629	0.011510143	KIAA0825	285600	5
ENSG00000259534	3.485504963	3.765822051	1.038030045	3.627854577	0.000285786	0.011662995	RP11-522B15.7	NA	15
ENSG00000172831	1019.498307	-1.231153461	0.33944725	-3.626936024	0.000286804	0.011687485	CES2	8824	16
ENSG00000066455	2277.080534	-0.658229807	0.181529671	-3.626017729	0.000287826	0.01171203	GOLGA5	9950	14
ENSG00000249375	11.10309032	-2.345073988	0.647088634	-3.624038293	0.000290039	0.011784927	CASC11	100270680	8
ENSG00000235280	45.37351868	-1.147302343	0.316676978	-3.62294206	0.000291271	0.011817828	MCF2L-AS1	NA	13
ENSG00000142973	4.754105479	-3.885698477	1.073466513	-3.61976683	0.000294869	0.011946452	CYP4B1	1580	1
ENSG00000232712	79.66822079	1.275230622	0.35277029	3.614903684	0.000300459	0.012145738	RP4-777D9.2	101929591	20
ENSG00000259689	5.791191262	-3.238935583	0.896037106	-3.614733765	0.000300656	0.012145738	ABCB10P1	NA	15
ENSG00000072571	544.0867571	-1.371090636	0.379456011	-3.613305882	0.000302318	0.012195226	HMMR	3161	5
ENSG00000168772	765.7019603	-1.609053536	0.4453729	-3.612823174	0.000302881	0.012200354	CXXC4	80319	4
ENSG00000153936	2975.64068	-1.000879182	0.27723059	-3.610276851	0.00030587	0.01230303	HS2ST1	9653	1
ENSG00000137267	757.9395467	-2.028427205	0.561906589	-3.609901086	0.000306314	0.012303164	TUBB2A	7280	6
ENSG00000113161	2279.444361	-1.19463755	0.331190012	-3.607106212	0.000309631	0.012418555	HMGCR	3156	5
ENSG00000154723	2479.67158	-0.91077873	0.252535711	-3.606534402	0.000310314	0.01242811	ATP5J	522	21
ENSG00000146670	76.24141917	-1.393968404	0.386560467	-3.606081125	0.000310856	0.012432016	CDCA5	113130	11
ENSG00000250508	827.5652065	-2.062767533	0.572492036	-3.603137519	0.000314399	0.012555752	RP11-757G1.6	NA	11
ENSG00000238059	20.87744194	2.79851648	0.777036702	3.601524191	0.000316357	0.012615919	HSPE1P21	NA	6
ENSG00000185189	415.9034837	1.2009776	0.33350852	3.601040242	0.000316947	0.012621424	NRBP2	102466748	8
ENSG00000164303	224.5824756	2.943332487	0.817758056	3.599270548	0.000319111	0.01265875	ENPP6	133121	4
ENSG00000235535	4.460296472	-4.473286731	1.242840516	-3.599244372	0.000319143	0.01265875	RP11-532N4.2	101927990	6
ENSG00000204084	395.4863511	0.599078663	0.166449411	3.599163609	0.000319242	0.01265875	INPP5B	3633	1
ENSG00000180817	1800.794725	-1.138177426	0.316391071	-3.597375311	0.000321445	0.012728019	PPA1	5464	10
ENSG00000107249	298.6285788	2.047771529	0.569582933	3.595212234	0.000324127	0.012816092	GLIS3	169792	9
ENSG00000135312	93.84325902	-2.165214971	0.602412839	-3.594237755	0.000325343	0.01284598	HTR1B	3351	6
ENSG00000162949	11.52986783	-3.130470501	0.871435228	-3.592315756	0.000327752	0.012922874	CAPN13	92291	2
ENSG00000171033	442.1210638	-1.566137823	0.436137676	-3.590925314	0.000329506	0.012973721	PKIA	5569	8
ENSG00000114115	32352.37171	-1.277075907	0.355841578	-3.588888947	0.00033209	0.013057079	RBP1	5947	3
ENSG00000162341	209.7832972	0.722678753	0.201508447	3.586344714	0.000335346	0.013166554	TPCN2	219931	11
ENSG00000249621	4.161791924	3.187923515	0.889633506	3.583412149	0.000339135	0.013296655	CTD-2544H17.1	NA	5
ENSG00000131747	4078.613818	-1.740378429	0.48596033	-3.581317903	0.000341865	0.01336959	TOP2A	7153	17
ENSG00000125166	1361.754711	-0.978437295	0.273210957	-3.581252034	0.000341952	0.01336959	GOT2	2806	16
ENSG00000109790	782.9937154	1.085190461	0.303336813	3.577509937	0.000346883	0.013543457	KLHL5	51088	4
ENSG00000228510	14.35163348	1.549425566	0.4332077	3.57663441	0.000348046	0.013569926	RP11-339B21.8	NA	9
ENSG00000087338	1014.532698	-0.501916847	0.140385635	-3.575272116	0.000349864	0.013621787	GMCL1	64395	2
ENSG00000160111	69.47458957	1.447571859	0.405062293	3.573701832	0.00035197	0.013656638	CPAMD8	27151	19
ENSG00000158008	7.168185077	2.455032437	0.687008199	3.573512572	0.000352224	0.013656638	EXTL1	2134	1
ENSG00000249685	15.18175184	1.781961144	0.498676195	3.573383214	0.000352398	0.013656638	RP11-360F5.3	NA	4
ENSG00000170689	4.803081647	-2.949075807	0.825408764	-3.572867086	0.000353094	0.013656638	HOXB9	3219	17
ENSG00000073803	2234.094771	-0.605817976	0.169564521	-3.572787363	0.000353202	0.013656638	MAP3K13	9175	3
ENSG00000121104	70.60475158	0.731096804	0.204678061	3.571935363	0.000354353	0.01368223	FAM117A	81558	17
ENSG00000273325	2.637059287	3.231405162	0.904838982	3.571248835	0.000355283	0.013699228	RP1-90G24.11	NA	22
ENSG00000249035	82.39478204	1.654505788	0.463486316	3.569697164	0.000357394	0.013761644	CTB-113P19.1	101927096	5
ENSG00000228639	3.06532166	-4.683205909	1.312165486	-3.569066522	0.000358255	0.013775834	AC005152.3	NA	17
ENSG00000118503	549.0891283	1.980377538	0.555560796	3.564645942	0.000364348	0.01398531	TNFAIP3	7128	6
ENSG00000143476	584.2291553	-1.61202014	0.452256976	-3.564389776	0.000364704	0.01398531	DTL	51514	1
ENSG00000118004	1031.69126	2.18725675	0.613761544	3.563691421	0.000365676	0.01400338	COLEC11	78989	2
ENSG00000235128	6.785093068	2.741661897	0.769661587	3.56216543	0.000367808	0.014065781	AC013474.4	NA	2
ENSG00000183570	24.7233331	2.075818626	0.582882226	3.561300264	0.000369023	0.01409294	PCBP3	54039	21
ENSG00000198134	430.9881109	-0.655216863	0.184062232	-3.559757244	0.000371198	0.014156662	RP11-267J23.4	NA	12
ENSG00000165240	1388.412359	-0.54701277	0.153688803	-3.559223298	0.000371953	0.014158605	ATP7A	538	X
ENSG00000254112	24.21509083	1.339565296	0.376387525	3.559005564	0.000372262	0.014158605	KB-1205A7.1	NA	8
ENSG00000178950	366.1672768	0.880925607	0.247659374	3.557004902	0.000375107	0.014237484	GAK	2580	4
ENSG00000137809	157.3125904	2.157906748	0.606741358	3.556551271	0.000375755	0.014237484	ITGA11	22801	15
ENSG00000188229	292.5276889	-1.099966656	0.309285597	-3.556475526	0.000375863	0.014237484	TUBB4B	10383	9
ENSG00000173262	922.4953735	-1.177508327	0.331207541	-3.55519782	0.000377695	0.014287494	SLC2A14	144195	12
ENSG00000121068	57.94744398	1.72682806	0.486140714	3.552115698	0.000382147	0.01443637	TBX2	6909	17
ENSG00000154975	41.31264129	2.327855113	0.656124655	3.547885445	0.000388337	0.014650423	CA10	56934	17
ENSG00000234358	30.36885085	1.888205963	0.532345488	3.546955886	0.00038971	0.014653709	AC003080.4	NA	7
ENSG00000200612	13.79351526	3.339768996	0.941617098	3.546844043	0.000389875	0.014653709	SNORD114-25	767605	14
ENSG00000111077	301.9704023	1.063216063	0.299782858	3.546620613	0.000390206	0.014653709	TENC1	23371	12
ENSG00000115163	35.8713097	-1.860158407	0.524518995	-3.546408089	0.000390521	0.014653709	CENPA	1058	2
ENSG00000254235	13.07079222	-3.835146249	1.081926005	-3.544739873	0.000393001	0.014715513	RP11-115J16.1	157273	8
ENSG00000214021	822.3201521	0.960012892	0.270838736	3.544592275	0.000393221	0.014715513	TTLL3	26140	3
ENSG00000200636	4.5963789	3.618491959	1.021930461	3.540839713	0.000398856	0.014906436	SNORD114-27	767608	14
ENSG00000158457	100.9194923	2.1174287	0.598118823	3.54014724	0.000399904	0.014925651	TSPAN33	340348	7
ENSG00000135272	1976.279175	-0.729859455	0.206246928	-3.538765228	0.000402003	0.014967697	MDFIC	29969	7
ENSG00000141198	1313.075813	-0.964159323	0.272461381	-3.538700853	0.000402101	0.014967697	TOM1L1	10040	17
ENSG00000107147	30.1287531	2.702777073	0.763974199	3.5377858	0.000403497	0.014999688	KCNT1	57582	9
ENSG00000183733	1.431322667	3.24269429	0.916702774	3.537345346	0.000404171	NA	FIGLA	344018	2
ENSG00000234884	2.733753914	2.642911813	0.747264412	3.53678266	0.000405033	0.015036776	CTA-407F11.8	100996404	22
ENSG00000147687	1956.087793	-0.855500605	0.24201619	-3.534889978	0.000407945	0.015124803	TATDN1	83940	8
ENSG00000134363	12256.76867	-1.731379545	0.489852516	-3.53449148	0.000408561	0.015127565	FST	10468	5
ENSG00000168016	6853.858985	-0.854051989	0.241702836	-3.533479383	0.000410128	0.015165516	TRANK1	9881	3
ENSG00000216197	13.83662968	-1.798681899	0.509124958	-3.532888874	0.000411045	0.015179351	AP001623.1	NA	21
ENSG00000256694	5.495116619	3.030881164	0.857992219	3.532527566	0.000411607	0.015180056	RP11-598F7.5	NA	12
ENSG00000165072	221.6449935	1.571867043	0.445027546	3.532066851	0.000412325	0.015186493	MAMDC2	256691	9
ENSG00000184584	315.8129683	1.181881456	0.334738708	3.530758256	0.00041437	0.015232001	TMEM173	340061	5
ENSG00000112936	6554.540289	2.296011797	0.650321516	3.530579475	0.00041465	0.015232001	C7	730	5
ENSG00000213719	1455.789045	-1.244703666	0.352669271	-3.529379421	0.000416535	0.015281167	CLIC1	1192	6
ENSG00000161326	105.5619341	-1.73090351	0.490526358	-3.528665647	0.00041766	0.015292623	DUSP14	11072	17
ENSG00000197147	3385.920124	-1.021109225	0.289390073	-3.5284874	0.000417942	0.015292623	LRRC8B	23507	1
ENSG00000079931	766.7744856	-2.414218309	0.684567982	-3.526630477	0.000420884	0.015359684	MOXD1	26002	6
ENSG00000169679	3602.386193	-1.684769793	0.477734789	-3.526579666	0.000420964	0.015359684	BUB1	699	2
ENSG00000251634	58.87448772	1.193313447	0.338414537	3.5261885	0.000421587	0.015359684	RP11-1280N14.3	NA	5
ENSG00000177575	1836.290632	2.039645785	0.578467609	3.525946401	0.000421972	0.015359684	CD163	9332	12
ENSG00000170558	8671.473342	-1.399984357	0.397228315	-3.524382087	0.000424472	0.015430567	CDH2	1000	18
ENSG00000174562	4.585287002	-4.895985848	1.389544109	-3.523447595	0.000425971	0.015464972	KLK15	55554	19
ENSG00000137831	17513.57964	0.755861914	0.214548268	3.523038991	0.000426629	0.015468745	UACA	55075	15
ENSG00000238105	106.0967773	-1.266894144	0.359643856	-3.5226353	0.000427279	0.015472255	GOLGA2P5	55592	12
ENSG00000205105	10.537176	-1.285039758	0.36487028	-3.521908551	0.000428452	0.015488563	COX17P1	NA	13
ENSG00000169239	1101.663503	0.74600485	0.211832953	3.521665724	0.000428845	0.015488563	CA5B	11238	X
ENSG00000112210	703.5086059	0.838054122	0.238016338	3.520994104	0.000429932	0.015488563	RAB23	51715	6
ENSG00000121904	38.26143488	-2.131440316	0.605353263	-3.520985921	0.000429945	0.015488563	CSMD2	114784	1
ENSG00000251203	46.07913667	1.713782705	0.486794984	3.520543067	0.000430664	0.015494483	RP11-14I17.1	NA	8
ENSG00000124214	9432.569517	-0.864972513	0.245749713	-3.519729488	0.000431987	0.015495739	STAU1	6780	20
ENSG00000066382	768.3158914	-2.075035399	0.5895572	-3.519650677	0.000432116	0.015495739	MPPED2	744	11
ENSG00000147912	150.6873056	0.904088884	0.256879959	3.519499485	0.000432362	0.015495739	FBXO10	26267	9
ENSG00000132749	149.1638711	-1.770448114	0.503371321	-3.517181134	0.000436156	0.015611706	MTL5	9633	11
ENSG00000154133	33.12260775	1.670751852	0.475089788	3.516707562	0.000436935	0.015619584	ROBO4	54538	11
ENSG00000253702	2.100744692	4.408030203	1.254141056	3.51478024	0.000440118	NA	RP11-567J20.1	NA	8
ENSG00000250629	4.259346404	2.280470017	0.648948684	3.514099146	0.000441248	0.015753627	RP11-122C5.3	NA	5
ENSG00000263904	9.134899983	2.205915103	0.628469638	3.509978797	0.000448142	0.015975871	RP11-344B2.3	NA	18
ENSG00000273002	5.793974568	2.078028742	0.592138703	3.509361459	0.000449184	0.015975871	RP11-336K24.12	NA	1
ENSG00000229240	17.17005758	2.856769774	0.814043083	3.509359435	0.000449187	0.015975871	LINC00710	254312	10
ENSG00000119537	2906.262079	-0.688644633	0.196273554	-3.508596133	0.000450478	0.015996243	KDSR	2531	18
ENSG00000198417	29.58210316	-2.822894885	0.804623047	-3.508344556	0.000450905	0.015996243	MT1F	4494	16
ENSG00000197961	1713.921391	-0.63219796	0.180219842	-3.507926491	0.000451614	0.016001095	ZNF121	7675	19
ENSG00000087250	8.600485864	-2.128468639	0.606971292	-3.506703971	0.000453694	0.016054435	MT3	4504	16
ENSG00000134243	1979.246523	-0.876204215	0.249893745	-3.50630711	0.000454371	0.016058067	SORT1	6272	1
ENSG00000108375	120.7099204	-2.221064128	0.63359828	-3.505476889	0.00045579	0.016065157	RNF43	54894	17
ENSG00000171488	11088.46534	-1.214258564	0.34640593	-3.505305367	0.000456084	0.016065157	LRRC8C	101927933	1
ENSG00000230572	11.93290882	-2.459560718	0.701692734	-3.505181968	0.000456295	0.016065157	AC027612.3	NA	2
ENSG00000215915	12.8946343	1.970204391	0.562368994	3.503401524	0.000459356	0.016152591	ATAD3C	219293	1
ENSG00000176054	18.18739907	0.991105828	0.282950247	3.502756536	0.00046047	0.01617141	RPL23P2	NA	21
ENSG00000160801	9.718956914	2.581943526	0.737548259	3.500711304	0.000464018	0.01627557	PTH1R	5745	3
ENSG00000109685	2046.269896	-0.595860775	0.170242945	-3.500061484	0.000465151	0.016294852	WHSC1	7468	4
ENSG00000175216	9450.361635	-0.547190342	0.156380566	-3.499094259	0.000466842	0.016323043	CKAP5	9793	11
ENSG00000253837	80.78764906	1.81498611	0.518741691	3.49882445	0.000467314	0.016323043	RP11-177H13.2	100507156	8
ENSG00000177112	49.79950849	2.010580796	0.574705233	3.498455699	0.000467961	0.016323043	MRVI1-AS1	100129827	11
ENSG00000177570	935.9618999	-0.820098017	0.234429762	-3.498267493	0.000468291	0.016323043	SAMD12	401474	8
ENSG00000135549	9.071080379	-1.932460746	0.552517521	-3.497555593	0.000469543	0.01633579	PKIB	5570	6
ENSG00000144959	709.9064898	-1.583260827	0.452697172	-3.497395	0.000469826	0.01633579	NCEH1	57552	3
ENSG00000113140	23884.25474	1.197802712	0.342713133	3.495059273	0.000473956	0.016458949	SPARC	6678	5
ENSG00000166984	7.984870133	-4.617986569	1.321461541	-3.494605347	0.000474763	0.016466508	TCP10L2	401285	6
ENSG00000058056	4590.295787	-0.752473646	0.215462818	-3.492359632	0.000478773	0.016585011	USP13	8975	3
ENSG00000197683	3.366587744	-4.419002283	1.265472815	-3.491977252	0.000479459	0.016588216	KRTAP26-1	388818	21
ENSG00000147119	67.93679082	1.342419178	0.384759375	3.488983673	0.000484861	0.01673624	CHST7	56548	X
ENSG00000178718	59.93964757	2.084283673	0.597396913	3.488942822	0.000484935	0.01673624	RPP25	54913	15
ENSG00000182632	68.13966592	3.458419738	0.991506842	3.488044248	0.000486568	0.016771881	CCNYL2	414194	10
ENSG00000172775	3156.559752	-0.428193607	0.122804158	-3.48680055	0.000488836	0.01682726	FAM192A	80011	16
ENSG00000225206	1.866384544	-3.590685059	1.029867358	-3.486550993	0.000489292	NA	MIR137HG	100616452	1
ENSG00000102935	194.5926114	1.047138861	0.300340642	3.486504036	0.000489378	0.01682726	ZNF423	23090	16
ENSG00000157240	1497.676055	1.344814816	0.385802081	3.485763512	0.000490735	0.016853178	FZD1	8321	7
ENSG00000162627	472.5035281	-0.704162943	0.202034368	-3.485362166	0.000491471	0.016857769	SNX7	51375	1
ENSG00000230067	22.45409766	-1.479110403	0.424564478	-3.483829852	0.000494294	0.016933797	HSPD1P6	NA	3
ENSG00000212579	85.72144428	1.891833513	0.543326907	3.481943352	0.000497789	0.017016973	SNORA40	NA	6
ENSG00000225572	95.70666963	1.420114305	0.407860516	3.481862673	0.000497939	0.017016973	DOCK4-AS1	100506413	7
ENSG00000196220	499.0319021	1.082684616	0.311044483	3.480803147	0.000499913	0.017053437	SRGAP3	9901	3
ENSG00000216809	78.72019013	1.729201718	0.496806343	3.480635345	0.000500226	0.017053437	RP11-57K17.1	NA	6
ENSG00000145808	21.5770476	3.061826849	0.879797101	3.480151102	0.000501131	0.017063482	ADAMTS19	171019	5
ENSG00000227937	9.023111295	-4.485004147	1.289151288	-3.479036316	0.00050322	0.017113779	MTND2P30	NA	1
ENSG00000175084	85.40168309	3.456463702	0.99420528	3.476609682	0.000507796	0.017226955	DES	1674	2
ENSG00000135709	48.87898525	1.202828918	0.345978088	3.476604327	0.000507807	0.017226955	KIAA0513	9764	16
ENSG00000227110	55.01677156	1.429702102	0.411272066	3.476292752	0.000508397	0.017226955	LMCD1-AS1	101927394	3
ENSG00000112367	934.2945221	-0.761493165	0.219245894	-3.47323798	0.000514219	0.017403144	FIG4	9896	6
ENSG00000106333	72.51767966	2.194530078	0.632329129	3.470550348	0.000519393	0.017514064	PCOLCE	5118	7
ENSG00000259291	37.73017261	1.141934892	0.329042434	3.470479099	0.000519531	0.017514064	RP11-617F23.1	NA	15
ENSG00000197283	513.3335755	0.84449503	0.243355097	3.470217147	0.000520038	0.017514064	SYNGAP1	8831	6
ENSG00000139117	4014.259874	-1.262631523	0.3638633	-3.470071107	0.000520321	0.017514064	CPNE8	144402	12
ENSG00000129657	11594.76702	-1.011843774	0.291605034	-3.469911886	0.000520629	0.017514064	SEC14L1	6397	17
ENSG00000134765	6.518984009	-2.3034142	0.663960428	-3.469204044	0.000522003	0.017524649	DSC1	1823	18
ENSG00000167081	791.8788697	1.210939736	0.349071559	3.46903007	0.000522341	0.017524649	PBX3	5090	9
ENSG00000268034	257.5921647	-0.969461751	0.27950317	-3.468517916	0.000523338	0.017524649	AC005795.1	NA	19
ENSG00000120645	121.2402296	2.596959731	0.748735771	3.468459547	0.000523451	0.017524649	IQSEC3	100996825	12
ENSG00000112029	426.2084274	-0.726973914	0.209623525	-3.467997752	0.000524352	0.017533793	FBXO5	26271	6
ENSG00000273449	86.3896409	0.921310251	0.26581645	3.465964023	0.000528334	0.017624922	RP11-218F10.3	NA	4
ENSG00000159516	6.78183402	-2.038912619	0.588267439	-3.465962049	0.000528338	0.017624922	SPRR2G	6706	1
ENSG00000167306	2191.475478	-1.068493114	0.308316755	-3.465569407	0.00052911	0.017626959	MYO5B	4645	18
ENSG00000262619	4.037252417	-2.393883648	0.690817696	-3.465289992	0.00052966	0.017626959	LINC00621	NA	13
ENSG00000229792	9.203218915	3.453679522	0.996874005	3.464509562	0.000531199	0.017657164	LINC00399	NA	13
ENSG00000207627	4.816374727	2.344597043	0.676953666	3.463452763	0.00053329	0.017705615	MIR581	693166	5
ENSG00000233693	40.0919192	1.713730875	0.494860743	3.463056829	0.000534076	0.017710656	RP11-506O24.1	100505795	1
ENSG00000114268	13.83135737	1.498609479	0.432991431	3.461060358	0.000538052	0.017821384	PFKFB4	5210	3
ENSG00000239474	70.78973776	0.935439649	0.270314319	3.460562699	0.000539048	0.017833229	KLHL41	10324	2
ENSG00000121753	8.94232689	2.06734248	0.59792593	3.457522708	0.000545166	0.018001876	BAI2	576	1
ENSG00000079257	254.3080724	-0.917346246	0.265329062	-3.45739076	0.000545433	0.018001876	LXN	56925	3
ENSG00000204613	2.835160578	-4.57545231	1.324006112	-3.455763737	0.000548736	0.018089525	TRIM10	10107	6
ENSG00000213237	33.03412123	-0.84681574	0.245079865	-3.455264431	0.000549753	0.018101714	AC008155.1	NA	7
ENSG00000132849	1854.378502	-0.635149652	0.183877435	-3.454201166	0.000551926	0.018118458	INADL	10207	1
ENSG00000247556	7630.964131	-0.810099789	0.234525999	-3.454200354	0.000551927	0.018118458	OIP5-AS1	729082	15
ENSG00000139146	4495.770061	-1.025620041	0.296931393	-3.454064025	0.000552206	0.018118458	FAM60A	58516	12
ENSG00000111907	505.4264321	-1.172715448	0.339587398	-3.453353849	0.000553662	0.018144933	TPD52L1	7164	6
ENSG00000240236	6.209077349	-4.241119582	1.228321436	-3.452776658	0.000554848	0.018162507	HNRNPA1P23	NA	3
ENSG00000218732	1.562247528	3.902328958	1.130398076	3.45217233	0.000556092	NA	RP5-1046G13.2	NA	6
ENSG00000259430	12.05376411	3.444496197	0.997911138	3.451706336	0.000557054	0.018164046	RP11-168G16.2	NA	15
ENSG00000152422	315.7188565	-0.6121503	0.177349135	-3.451667814	0.000557133	0.018164046	XRCC4	7518	5
ENSG00000101464	953.3536055	-0.863183632	0.25008741	-3.451527739	0.000557422	0.018164046	PIGU	128869	20
ENSG00000261734	113.967076	2.278911226	0.660340131	3.451117264	0.000558271	0.018164046	RP11-669C19.1	NA	3
ENSG00000004776	63.11162064	2.031327598	0.588620251	3.450998492	0.000558517	0.018164046	HSPB6	126393	19
ENSG00000265520	8.942156736	2.267359565	0.657041004	3.450864638	0.000558794	0.018164046	MIR548V	100422850	8
ENSG00000184009	32104.35389	-0.953197596	0.276311291	-3.449723656	0.000561161	0.018219799	ACTG1	71	17
ENSG00000177363	10.83110668	2.076036056	0.60187912	3.44925748	0.00056213	0.018230111	LRRN4CL	221091	11
ENSG00000203377	4.00733977	2.086143863	0.60486993	3.448913162	0.000562848	0.018232221	AC131568.1	NA	8
ENSG00000253116	6.920498184	1.808975035	0.524693287	3.447680921	0.000565422	0.018294398	RP11-648L3.2	NA	8
ENSG00000171124	15.38545241	-3.251233464	0.943137676	-3.447252237	0.00056632	0.01830227	FUT3	2525	19
ENSG00000166147	4476.22128	0.889463856	0.258059253	3.446742735	0.000567389	0.01830397	FBN1	2200	15
ENSG00000175063	106.441652	-1.782940393	0.517303643	-3.446603202	0.000567682	0.01830397	UBE2C	11065	20
ENSG00000232774	46.09198753	-1.728317064	0.501859034	-3.443829732	0.000573537	0.01844958	RP11-47I22.3	NA	14
ENSG00000185008	2643.843592	1.32769852	0.385541935	3.44372012	0.000573769	0.01844958	ROBO2	6092	3
ENSG00000140598	633.6287054	-0.690015342	0.200380361	-3.443527787	0.000574178	0.01844958	EFTUD1	79631	15
ENSG00000132975	99.80388803	-3.140543923	0.912266778	-3.442571841	0.000576211	0.018493654	GPR12	2835	13
ENSG00000248397	5.367210487	-3.644480372	1.058851465	-3.44191843	0.000577604	0.018517123	LINC00498	NA	4
ENSG00000155096	7362.337875	-0.634344602	0.184335841	-3.441243974	0.000579046	0.01854208	AZIN1	51582	8
ENSG00000198853	92.03685061	0.789485659	0.229453522	3.440721461	0.000580165	0.018542699	RUSC2	9853	9
ENSG00000188690	1572.504755	-0.785294645	0.228242472	-3.440615759	0.000580392	0.018542699	UROS	7390	10
ENSG00000080824	53529.90263	-1.002994024	0.291683047	-3.438643538	0.000584637	0.018656979	HSP90AA1	3320	14
ENSG00000176438	29.29394873	1.936056391	0.563189869	3.437661966	0.00058676	0.018703383	SYNE3	161176	14
ENSG00000113391	1518.63094	0.549888472	0.160082213	3.43503792	0.000592471	0.018863923	FAM172A	83989	5
ENSG00000133985	232.7833371	-1.250167458	0.364018058	-3.434355605	0.000593964	0.018889961	TTC9	23508	14
ENSG00000116774	324.3185554	1.63284102	0.475531713	3.433716356	0.000595367	0.018890027	OLFML3	56944	1
ENSG00000183155	192.7110586	-0.875743204	0.255053658	-3.433564577	0.0005957	0.018890027	RABIF	5877	1
ENSG00000136108	4990.130406	-1.026807143	0.299061527	-3.433431082	0.000595994	0.018890027	CKAP2	26586	13
ENSG00000006047	4.595525744	2.943032493	0.857745207	3.431126711	0.00060108	0.01901418	YBX2	51087	17
ENSG00000259188	14.03232811	1.715187599	0.499903068	3.431040352	0.000601271	0.01901418	CTD-2647E9.3	NA	15
ENSG00000171848	363.2371939	-1.513666511	0.441408928	-3.429170586	0.000605429	0.019117563	RRM2	6241	2
ENSG00000152672	51.095264	2.703557439	0.788449183	3.428955849	0.000605908	0.019117563	CLEC4F	165530	2
ENSG00000179399	583.9151803	-1.804993556	0.526765332	-3.426561027	0.000611276	0.019265199	GPC5	2262	13
ENSG00000101331	28.12688834	1.344284213	0.39238576	3.425925072	0.000612709	0.019288616	CCM2L	140706	20
ENSG00000187456	16.12181588	-1.905751214	0.55634538	-3.425482232	0.000613709	0.019298354	RDM1	201299	17
ENSG00000234383	32.42192392	2.455896889	0.717461785	3.423035122	0.000619261	0.019405755	CTBP2P8	NA	1
ENSG00000134013	279.9422932	1.270884063	0.371280674	3.42297392	0.0006194	0.019405755	LOXL2	4017	8
ENSG00000225330	3.548597653	2.846234732	0.831581487	3.422676881	0.000620077	0.019405755	AF064860.5	NA	21
ENSG00000254187	8.033124436	-4.070644753	1.189381677	-3.422488199	0.000620508	0.019405755	CTB-78F1.1	NA	5
ENSG00000128652	48.60290941	1.934236045	0.565164951	3.422427457	0.000620647	0.019405755	HOXD3	401021	2
ENSG00000088325	980.504459	-1.477794049	0.431855809	-3.421961728	0.000621711	0.019405755	TPX2	22974	20
ENSG00000095777	810.7892325	-2.572638282	0.751828418	-3.421842297	0.000621984	0.019405755	MYO3A	53904	10
ENSG00000143799	4303.828647	-0.861819265	0.251962742	-3.420423427	0.000625237	0.019485518	PARP1	142	1
ENSG00000248714	8.037451478	1.184215764	0.346354727	3.419083592	0.000628324	0.019544629	RP11-1079K10.3	NA	17
ENSG00000075618	154.1479195	-1.151585446	0.336820019	-3.418993473	0.000628532	0.019544629	FSCN1	6624	7
ENSG00000119608	161.1960333	1.113768689	0.325877247	3.417755297	0.000631398	0.019597986	PROX2	283571	14
ENSG00000163904	3871.713275	-0.529111974	0.154817632	-3.417646736	0.00063165	0.019597986	SENP2	59343	3
ENSG00000125675	71.24194033	2.410269416	0.705313499	3.417302265	0.00063245	0.019601048	GRIA3	2892	X
ENSG00000210191	11.34145888	-2.301246099	0.673573511	-3.416473573	0.000634378	0.019639029	MT-TL2	NA	MT
ENSG00000254176	8.371772877	2.47169652	0.724176777	3.413112099	0.000642255	0.019860889	IGHV3-75	NA	14
ENSG00000251034	90.52104517	1.313633994	0.384913372	3.412804252	0.000642981	0.019861366	RP11-582J16.4	NA	8
ENSG00000259344	45.74544537	-2.577816558	0.755432224	-3.412373045	0.000643999	0.019870857	RP11-566K19.6	283683	15
ENSG00000068903	129.1037489	0.632171789	0.185324324	3.41116469	0.00064686	0.019897504	SIRT2	22933	19
ENSG00000150687	16447.7738	-1.281939616	0.375810058	-3.411137058	0.000646926	0.019897504	PRSS23	11098	11
ENSG00000237770	5.881503155	-4.872734265	1.428490792	-3.411106526	0.000646998	0.019897504	SPATA31D2P	NA	9
ENSG00000174899	7.287371761	-2.089250561	0.612647506	-3.41020006	0.000649152	0.019922528	C3orf55	152078	3
ENSG00000224494	17.0568144	-2.312880274	0.678231293	-3.410164492	0.000649237	0.019922528	HNRNPA3P14	NA	1
ENSG00000205133	658.2973948	-0.656557447	0.192576594	-3.4093315	0.000651223	0.019961554	TRIQK	286144	8
ENSG00000227744	3.027974351	2.776756818	0.814573903	3.408845786	0.000652383	0.019966373	AC114788.2	401039	2
ENSG00000224713	10.70192018	2.387290051	0.700358618	3.408668057	0.000652809	0.019966373	AC025165.8	NA	12
ENSG00000239699	8.427542715	-3.223200861	0.945798418	-3.407915259	0.000654612	0.019999655	HNRNPA3P8	NA	3
ENSG00000271553	85.09311498	1.370979816	0.402333621	3.407569604	0.000655442	0.020003142	RP11-274B21.10	NA	7
ENSG00000231434	36.49360117	-0.97289337	0.285618953	-3.406263348	0.000658586	0.020077183	RP11-144L1.8	NA	1
ENSG00000170779	218.5954814	-1.080739392	0.317407487	-3.404895708	0.000661893	0.02015602	CDCA4	55038	14
ENSG00000182851	8.556254539	2.436376895	0.715618304	3.404575989	0.000662669	0.020157672	GPIHBP1	338328	8
ENSG00000186532	409.576887	0.601839912	0.176847192	3.403163508	0.000666104	0.020227481	SMYD4	114826	17
ENSG00000180662	5.810852244	1.629686104	0.478898808	3.402986346	0.000666536	0.020227481	RPL21P8	NA	14
ENSG00000228959	2.730789831	-3.754503847	1.103409763	-3.40263787	0.000667387	0.020227481	RP5-1121H13.3	NA	20
ENSG00000169129	187.0816486	1.437848838	0.422609096	3.402313986	0.000668178	0.020227481	AFAP1L2	84632	10
ENSG00000187514	99310.75054	-0.611037347	0.179603339	-3.402149158	0.000668581	0.020227481	PTMA	100506248	2
ENSG00000110090	2886.187134	-0.978987409	0.287879601	-3.4006835	0.000672176	0.020274036	CPT1A	1374	11
ENSG00000149499	60.79562957	1.451801772	0.426919333	3.400646584	0.000672267	0.020274036	EML3	256364	11
ENSG00000023572	72.09579199	-1.080094692	0.317615613	-3.400634758	0.000672296	0.020274036	GLRX2	51022	1
ENSG00000174808	185.4658958	-1.452886247	0.427341504	-3.399824809	0.00067429	0.020312272	BTC	685	4
ENSG00000187151	64.67544688	1.811506874	0.532959625	3.398957047	0.000676433	0.020327363	ANGPTL5	253935	11
ENSG00000253456	16.86945439	3.087175321	0.908324224	3.39875921	0.000676923	0.020327363	CTD-2363C16.2	NA	5
ENSG00000242314	6.430167601	1.715657069	0.504792236	3.398739017	0.000676973	0.020327363	RP11-428G5.2	NA	12
ENSG00000270307	114.3646076	-2.038959044	0.599972947	-3.398418301	0.000677767	0.020329375	MTATP6P2	NA	5
ENSG00000115306	12386.42817	0.839984438	0.247222718	3.397683051	0.000679591	0.020333516	SPTBN1	6711	2
ENSG00000228036	28.33629033	1.303626863	0.38369386	3.397570303	0.000679871	0.020333516	HSPD1P9	NA	13
ENSG00000232277	10.90638446	2.230808431	0.656756073	3.39670773	0.000682018	0.020333516	AC104651.3	NA	2
ENSG00000204262	948.6394126	1.280991413	0.377149373	3.396509454	0.000682512	0.020333516	COL5A2	1290	2
ENSG00000241537	36.28831496	1.240295783	0.365172229	3.396467982	0.000682615	0.020333516	RP11-624D20.1	NA	3
ENSG00000138750	857.3728201	-0.446509522	0.131463576	-3.396450456	0.000682659	0.020333516	NUP54	53371	4
ENSG00000183722	4162.201232	1.405350736	0.413786902	3.396315178	0.000682997	0.020333516	LHFP	10186	13
ENSG00000181143	143.8219791	-2.67052604	0.786457507	-3.395639326	0.000684685	0.020361762	MUC16	94025	19
ENSG00000258947	10.50678252	-2.519307175	0.741986864	-3.395352798	0.000685402	0.020361762	TUBB3	10381	16
ENSG00000154719	1465.886155	-0.606614815	0.178702863	-3.39454446	0.000687429	0.020400288	MRPL39	54148	21
ENSG00000100097	62.306617	1.345082019	0.396358455	3.393599912	0.000689804	0.020449065	LGALS1	3956	22
ENSG00000197976	710.0873488	0.918252892	0.270630604	3.393012022	0.000691286	0.020462579	AKAP17A	8227	X
ENSG00000236709	13.81824008	1.753865763	0.516971667	3.392576177	0.000692387	0.020462579	DAPK1-IT1	NA	9
ENSG00000234617	111.003117	1.091432028	0.321714457	3.392548901	0.000692456	0.020462579	SNRK-AS1	100873954	3
ENSG00000235888	4.867753564	2.637249003	0.777432303	3.392255496	0.000693198	0.020462874	AF064858.8	NA	21
ENSG00000144362	131.0149085	-0.969665489	0.285907159	-3.391539725	0.000695011	0.020494756	PHOSPHO2	493911	2
ENSG00000068489	125.4995665	-1.252458789	0.369556256	-3.38908832	0.000701254	0.020649919	PRR11	55771	17
ENSG00000103260	9.13265968	1.680090276	0.495763524	3.388894491	0.00070175	0.020649919	METRN	79006	16
ENSG00000179044	40.41899756	1.318273699	0.389050509	3.38843844	0.000702918	0.020662539	EXOC3L1	283849	16
ENSG00000180035	90.67068911	-0.818121458	0.241539299	-3.387115312	0.000706317	0.020740641	ZNF48	197407	16
ENSG00000141052	1091.497421	1.6344224	0.482743851	3.38569284	0.000709988	0.020807281	MYOCD	93649	17
ENSG00000128578	51.57195292	1.307021302	0.386120669	3.385007348	0.000711763	0.020807281	STRIP2	57464	7
ENSG00000162817	2394.167315	-1.566144507	0.462674364	-3.384982244	0.000711829	0.020807281	C1orf115	79762	1
ENSG00000199697	5.078267528	2.088099615	0.616891404	3.384873902	0.00071211	0.020807281	RNU6-446P	NA	17
ENSG00000136378	43.66286589	1.215898968	0.359223552	3.384797462	0.000712308	0.020807281	ADAMTS7	11173	15
ENSG00000145780	3859.59284	-0.883053237	0.260946571	-3.384038475	0.00071428	0.020828522	FEM1C	56929	5
ENSG00000130770	4774.28039	-0.863692038	0.25525325	-3.383667158	0.000715247	0.020828522	ATPIF1	93974	1
ENSG00000174371	198.0724477	-1.71382197	0.506499755	-3.38365804	0.00071527	0.020828522	EXO1	9156	1
ENSG00000120159	638.319036	-0.685848524	0.202720241	-3.383226663	0.000716395	0.020839559	CAAP1	79886	9
ENSG00000034677	8980.570424	-0.934376798	0.276265952	-3.38216415	0.000719172	0.020853468	RNF19A	25897	8
ENSG00000215414	31.71577045	-0.853399588	0.252343336	-3.381898647	0.000719867	0.020853468	PSMA6P1	5687	Y
ENSG00000137513	517.1616272	-0.525898041	0.155508928	-3.381786807	0.00072016	0.020853468	NARS2	79731	11
ENSG00000262691	270.8464079	1.157391015	0.342248143	3.381730594	0.000720307	0.020853468	CTC-277H1.7	NA	16
ENSG00000128512	2297.654656	0.789648201	0.233511946	3.381618	0.000720603	0.020853468	DOCK4	9732	7
ENSG00000008710	128.7388722	0.81273657	0.24041014	3.380625164	0.000723211	0.020907313	PKD1	101930075	16
ENSG00000183255	4725.128338	-0.844687088	0.249996157	-3.37880029	0.000728029	0.021024838	PTTG1IP	754	21
ENSG00000243244	692.5600256	1.217399188	0.360434185	3.377590801	0.000731238	0.021095728	STON1	11037	2
ENSG00000196277	128.5524104	2.175114874	0.644125475	3.376849632	0.000733211	0.021130845	GRM7	100996542	3
ENSG00000185989	287.3983903	1.599836059	0.473982427	3.375306693	0.000737335	0.021227798	RASA3	22821	13
ENSG00000094975	6294.117007	-0.616273651	0.182711101	-3.372940384	0.000743701	0.021389041	SUCO	51430	1
ENSG00000100983	452.0130053	-0.734518437	0.21779677	-3.372494636	0.000744905	0.021401675	GSS	2937	20
ENSG00000121966	3127.812984	-1.459422098	0.432848378	-3.371670482	0.000747138	0.021443776	CXCR4	7852	2
ENSG00000214182	1532.606515	-0.575496923	0.170740335	-3.370597363	0.000750054	0.021505393	PTMAP5	NA	13
ENSG00000144355	16.28215111	3.036772224	0.901472846	3.368678532	0.000755295	0.021633465	DLX1	1745	2
ENSG00000121446	5.686511136	-3.006975566	0.892985333	-3.367329179	0.000759	0.021712171	RGSL1	353299	1
ENSG00000231160	517.9316071	0.965988234	0.286894896	3.367045733	0.000759781	0.021712171	RP11-617D20.1	79667	4
ENSG00000072071	100.7730004	1.04651217	0.310843275	3.366687508	0.000760768	0.021712171	LPHN1	22859	19
ENSG00000200279	15.62605557	2.850181771	0.846618114	3.366549479	0.000761149	0.021712171	SNORD114-10	767588	14
ENSG00000187955	1944.452991	1.88388863	0.559785429	3.365376324	0.000764393	0.021782481	COL14A1	7373	8
ENSG00000109163	1236.613972	-2.033006641	0.604430299	-3.363508821	0.000769584	0.021899583	GNRHR	2798	4
ENSG00000151838	50.28931571	-2.062607232	0.613262556	-3.363334695	0.000770069	0.021899583	CCDC175	729665	14
ENSG00000240184	137.7909728	0.714667783	0.212541507	3.362485728	0.000772441	0.021944709	PCDHGC3	5098	5
ENSG00000213366	773.2264722	0.91500308	0.272191819	3.361611244	0.000774891	0.021991968	GSTM2	2946	1
ENSG00000131848	149.7406424	0.816244646	0.242916294	3.36018894	0.000778892	0.022083085	ZSCAN5A	79149	19
ENSG00000127955	5924.290761	-1.048881903	0.312190467	-3.359749941	0.00078013	0.022095793	GNAI1	2770	7
ENSG00000065060	2055.345758	-0.57285868	0.170627918	-3.357356099	0.000786917	0.022245816	UHRF1BP1	54887	6
ENSG00000134717	14858.42992	-0.544896667	0.162301067	-3.357320296	0.000787019	0.022245816	BTF3L4	91408	1
ENSG00000201818	15.63809959	1.569774114	0.467699891	3.356370491	0.000789727	0.022299816	RNY4P17	NA	4
ENSG00000172939	2349.656284	-0.637537445	0.189987025	-3.355689403	0.000791674	0.022332244	OXSR1	9943	3
ENSG00000077264	948.8827173	-0.957878477	0.285482849	-3.355292556	0.000792811	0.022341764	PAK3	5063	X
ENSG00000108797	129.3238937	1.199895146	0.357657866	3.354868606	0.000794027	0.022353496	CNTNAP1	8506	17
ENSG00000244682	75.78433686	1.886301053	0.562433014	3.353823486	0.000797032	0.02241552	FCGR2C	9103	1
ENSG00000153310	978.8071488	-0.48801617	0.14560916	-3.351548559	0.000803609	0.022546469	FAM49B	51571	8
ENSG00000108219	1588.812077	-0.431961021	0.128900015	-3.351132442	0.000804818	0.022546469	TSPAN14	81619	10
ENSG00000163072	3396.765964	-0.865107995	0.258158485	-3.351073253	0.00080499	0.022546469	NOSTRIN	115677	2
ENSG00000243716	93.05872952	1.075655142	0.320994139	3.351011784	0.000805169	0.022546469	NPIPB5	101929906	16
ENSG00000158292	22.29505187	2.125652001	0.634367326	3.350822016	0.000805721	0.022546469	GPR153	387509	1
ENSG00000103194	1817.333548	-0.669582849	0.199954383	-3.348678024	0.000811981	0.022698928	USP10	9100	16
ENSG00000115762	758.0995088	-0.729798638	0.217989356	-3.347863642	0.000814371	0.02274299	PLEKHB2	55041	2
ENSG00000124215	25.04360971	1.527193578	0.456276645	3.347078128	0.000816682	0.022750586	CDH26	60437	20
ENSG00000223542	32.37421334	2.557899526	0.764240118	3.346984103	0.000816959	0.022750586	RP1-283K11.3	101928164	6
ENSG00000267506	11.69978996	3.079779659	0.92018131	3.346926986	0.000817127	0.022750586	RP11-13K12.1	100507351	17
ENSG00000198901	683.2414373	-0.945920314	0.282663643	-3.346451999	0.000818529	0.022750586	PRC1	9055	15
ENSG00000123240	3677.914357	-0.553024586	0.165260057	-3.346389902	0.000818712	0.022750586	OPTN	10133	10
ENSG00000243955	2570.811883	-2.013859345	0.60197105	-3.345442185	0.000821515	0.022795617	GSTA1	2938	6
ENSG00000173457	46.66052965	-1.07571689	0.321576422	-3.345136069	0.000822422	0.022795617	PPP1R14B	26472	11
ENSG00000175040	118.6629374	1.482830962	0.443295645	3.34501586	0.000822779	0.022795617	CHST2	9435	3
ENSG00000122733	18.29142154	-1.797964486	0.537613958	-3.344341158	0.000824782	0.022828508	KIAA1045	23349	9
ENSG00000253516	61.16669457	1.379549125	0.412575183	3.343752075	0.000826536	0.022854406	HMGB1P41	NA	8
ENSG00000164924	21735.78523	-0.778470434	0.232854508	-3.343162396	0.000828294	0.022880397	YWHAZ	7534	8
ENSG00000243317	863.3612877	-0.634085266	0.189695034	-3.342656122	0.000829807	0.02289955	C7orf73	101930655	7
ENSG00000122378	2189.996485	-0.999940279	0.299170662	-3.342374122	0.00083065	0.022900223	FAM213A	84293	10
ENSG00000258454	1.616457121	-3.35861974	1.005128386	-3.341483324	0.00083332	NA	RP11-361H10.3	NA	14
ENSG00000152332	7702.856855	-0.785673148	0.235142627	-3.341262094	0.000833985	0.022969496	UHMK1	127933	1
ENSG00000143669	2554.954691	0.805031204	0.241014257	3.340180845	0.000837239	0.023028873	LYST	1130	1
ENSG00000116183	49.65832561	-2.519075327	0.754274758	-3.339731708	0.000838594	0.023028873	PAPPA2	60676	1
ENSG00000165209	1859.326301	-0.505791381	0.151446984	-3.339725687	0.000838612	0.023028873	STRBP	55342	9
ENSG00000156687	89.80779068	-2.306461846	0.69068218	-3.339396775	0.000839605	0.023033534	UNC5D	137970	8
ENSG00000121853	1.248366652	3.203215594	0.959365327	3.338890311	0.000841138	NA	GHSR	2693	3
ENSG00000163083	3236.96133	-1.756116721	0.525992903	-3.338669992	0.000841805	0.023071236	INHBB	3625	2
ENSG00000109084	2779.69877	-1.322913884	0.396312413	-3.338058157	0.000843661	0.023099452	TMEM97	27346	17
ENSG00000165996	157.6924493	-1.462925803	0.438380145	-3.337116926	0.000846523	0.023146418	PTPLA	9200	10
ENSG00000090889	229.4674445	-1.456236689	0.436397531	-3.336949879	0.000847032	0.023146418	KIF4A	24137	X
ENSG00000173269	140.5367004	0.980509074	0.293937638	3.335772448	0.000850628	0.023221967	MMRN2	79812	10
ENSG00000264456	74.29372294	0.899160234	0.269646705	3.334586396	0.000854264	0.023298477	RP11-848P1.2	NA	17
ENSG00000236202	5.096324218	2.60546614	0.781614041	3.333443365	0.000857781	0.023371615	GRM7-AS1	NA	3
ENSG00000231544	13.69851183	1.320699583	0.396331006	3.332314561	0.000861268	0.023430302	RSL24D1P11	NA	18
ENSG00000233501	5.961593975	2.134305823	0.640508802	3.332203738	0.000861612	0.023430302	SRGAP2-AS1	NA	1
ENSG00000196562	4936.9495	1.28146791	0.384688647	3.331182035	0.00086478	0.023493619	SULF2	55959	20
ENSG00000117697	373.9698804	-0.450167191	0.135149493	-3.330883315	0.000865709	0.02349601	NSL1	25936	1
ENSG00000232986	3.20478674	3.058071355	0.918176632	3.330591576	0.000866617	0.023497832	RP11-179A7.2	NA	13
ENSG00000198626	1945.161578	2.229609549	0.669743666	3.329049103	0.00087143	0.023605462	RYR2	6262	1
ENSG00000228092	4.835334342	2.84821361	0.856011482	3.327307719	0.000876895	0.023730489	COX6CP15	NA	10
ENSG00000072062	1115.780333	0.660875316	0.198666738	3.326552405	0.000879275	0.023771884	PRKACA	5566	19
ENSG00000074706	167.0247809	1.536469087	0.461993597	3.325736758	0.000881852	0.023818516	IPCEF1	26034	6
ENSG00000143457	2213.787959	-0.939736858	0.282630749	-3.324963264	0.000884302	0.023861639	GOLPH3L	55204	1
ENSG00000087116	239.4261133	1.701367452	0.511781679	3.324400858	0.000886087	0.023886761	ADAMTS2	9509	5
ENSG00000009413	8169.306493	-0.734031814	0.220967346	-3.321901749	0.000894062	0.024068884	REV3L	5980	6
ENSG00000259453	36.68698485	1.777367558	0.535086504	3.321645274	0.000894884	0.024068884	RP11-815J21.1	NA	15
ENSG00000125434	33.34628146	1.224857103	0.368769496	3.321470769	0.000895444	0.024068884	SLC25A35	399512	17
ENSG00000270906	107.6265845	-1.371680056	0.413009543	-3.321182476	0.000896369	0.024068884	RP11-475J5.6	NA	5
ENSG00000184489	166.4007713	-1.33070313	0.400700743	-3.320940014	0.000897148	0.024068884	PTP4A3	11156	8
ENSG00000249364	5.219536755	-3.84296616	1.157451566	-3.320196088	0.000899542	0.024109979	RP11-434D9.1	101928858	5
ENSG00000205148	14.61816331	2.556774009	0.770917609	3.316533413	0.000911417	0.024388253	AC016251.1	NA	15
ENSG00000147231	53.45862388	-1.865722287	0.562565076	-3.316455936	0.00091167	0.024388253	CXorf57	55086	X
ENSG00000100997	262.2701445	-1.126429595	0.339684695	-3.316103468	0.00091282	0.024395689	ABHD12	26090	20
ENSG00000237683	28.54898939	1.644073625	0.495918221	3.315211168	0.000915739	0.024450324	AL627309.1	101929819	1
ENSG00000232416	10.76311903	-2.154134036	0.649925085	-3.314434362	0.000918287	0.024494965	BPESC1	60467	3
ENSG00000231429	33.95377128	1.568885013	0.473461462	3.313648817	0.000920871	0.024540463	RP11-343N15.2	NA	1
ENSG00000081138	158.5811452	-2.879815531	0.869268202	-3.312919449	0.000923276	0.024547556	CDH7	1005	18
ENSG00000164287	9.730087164	-3.110171809	0.938809204	-3.312890199	0.000923372	0.024547556	CDC20B	166979	5
ENSG00000068024	453.0543555	0.647761645	0.195534788	3.312769315	0.000923771	0.024547556	HDAC4	9759	2
ENSG00000104177	3719.225733	-1.152428804	0.347947662	-3.312075151	0.000926067	0.024565115	MYEF2	50804	15
ENSG00000201950	5.300199716	2.765790749	0.835106522	3.311901747	0.000926641	0.024565115	SNORD113-9	767569	14
ENSG00000271933	42.00680164	0.925812888	0.279564553	3.311624739	0.000927559	0.024565115	RP11-338I21.1	NA	10
ENSG00000102471	856.4974648	-0.799788551	0.241523517	-3.31143137	0.0009282	0.024565115	NDFIP2	54602	13
ENSG00000159023	4142.293878	-0.643590434	0.19436522	-3.311242787	0.000928826	0.024565115	EPB41	2035	1
ENSG00000168077	32.87058615	1.44090754	0.435554185	3.308216498	0.000938922	0.024790537	SCARA3	51435	8
ENSG00000186998	8.840232711	2.306952533	0.697352883	3.308156588	0.000939123	0.024790537	EMID1	129080	22
ENSG00000236091	2.302884693	3.131907979	0.947611308	3.305055514	0.000949576	NA	RP3-473B4.3	340581	X
ENSG00000168702	224.9803587	2.653102259	0.802778192	3.304900764	0.0009501	0.02505133	LRP1B	53353	2
ENSG00000250208	7.094465317	2.325873447	0.703830799	3.304591745	0.000951148	0.02505133	FZD10-AS1	440119	12
ENSG00000189060	2137.672657	-1.000588102	0.302801846	-3.304431979	0.000951691	0.02505133	H1F0	3005	22
ENSG00000226913	3.280036719	-2.55199378	0.772736783	-3.30253954	0.000958136	0.025177703	BSN-AS2	100132677	3
ENSG00000241942	8.634092117	3.601001087	1.090418521	3.302402719	0.000958603	0.025177703	RPS20P20	NA	8
ENSG00000172466	7626.597264	-0.468607126	0.141906261	-3.302230099	0.000959193	0.025177703	ZNF24	7572	18
ENSG00000065357	514.1468302	1.348517415	0.40859599	3.300368698	0.000965579	0.025282409	DGKA	1606	12
ENSG00000158270	289.7682662	1.078644176	0.32683313	3.300290197	0.000965849	0.025282409	COLEC12	81035	18
ENSG00000221866	466.8069796	2.055812535	0.622921275	3.300276643	0.000965896	0.025282409	PLXNA4	91584	7
ENSG00000127920	213.2541471	1.277228647	0.387064413	3.299783194	0.000967595	0.02530321	GNG11	2791	7
ENSG00000237184	3.225528999	-4.763546309	1.44375294	-3.299419295	0.000968851	0.025312359	AC091199.1	NA	17
ENSG00000075643	79.05283911	2.12720398	0.645015279	3.297912543	0.000974065	0.025403997	MOCOS	55034	18
ENSG00000134057	318.2046304	-1.107091858	0.33569799	-3.297880508	0.000974176	0.025403997	CCNB1	891	5
ENSG00000117650	66.20034412	-1.952389849	0.592403287	-3.295710695	0.000981731	0.025573628	NEK2	4751	1
ENSG00000252118	6.400324369	3.454673612	1.04830423	3.29548762	0.00098251	0.025573628	RNU6ATAC39P	NA	10
ENSG00000239353	2.432996794	4.367958372	1.325507697	3.2953097	0.000983133	NA	RP11-492E3.51	NA	9
ENSG00000117461	2085.39208	1.163882499	0.353211264	3.295145475	0.000983707	0.025580968	PIK3R3	8503	1
ENSG00000198890	431.0924819	-0.842956605	0.255842395	-3.294827675	0.000984821	0.025586113	PRMT6	55170	1
ENSG00000201839	2.05831391	4.365506392	1.325475618	3.293539566	0.000989344	NA	SNORD114-3	767579	14
ENSG00000112742	179.6873915	-1.680808048	0.510385591	-3.293212187	0.000990497	0.025691427	TTK	7272	6
ENSG00000179195	4366.673427	-0.667453874	0.202693105	-3.292928358	0.000991497	0.025691427	ZNF664	144348	12
ENSG00000251023	113.7415916	0.988330021	0.300140575	3.292890411	0.000991631	0.025691427	RP11-549J18.1	NA	5
ENSG00000166228	423.4704445	-1.189248545	0.361270948	-3.291846607	0.000995319	0.025752256	PCBD1	5092	10
ENSG00000188158	719.6224937	1.066595273	0.324031824	3.291637412	0.000996059	0.025752256	NHS	4810	X
ENSG00000229715	57.5717356	1.884929742	0.572675528	3.291444545	0.000996743	0.025752256	EEF1DP3	NA	13
ENSG00000250990	10.22034983	1.36233468	0.413956861	3.291006401	0.000998296	0.025768584	AC073635.5	NA	7
ENSG00000120756	2266.551089	-1.422323073	0.432413647	-3.289264993	0.001004494	0.02590464	PLS1	5357	3
ENSG00000236272	3.211039406	2.541287183	0.772837268	3.288256518	0.001008099	0.025973658	Z82214.3	NA	22
ENSG00000117724	4980.624591	-1.525636811	0.464021741	-3.287856315	0.001009533	0.025986656	CENPF	1063	1
ENSG00000180139	168.533442	1.925282535	0.585650748	3.287424358	0.001011083	0.026002611	ACTA2-AS1	100132116	10
ENSG00000259134	641.0020416	2.05494488	0.625143184	3.287158741	0.001012038	0.026003229	LINC00924	145820	15
ENSG00000170647	884.8847512	-1.136383825	0.345739845	-3.286817653	0.001013264	0.026010163	TMEM133	83935	11
ENSG00000011105	151.4491743	1.128135986	0.343256709	3.286566453	0.001014168	0.026010163	TSPAN9	10867	12
ENSG00000183666	348.8747128	0.803691794	0.244738794	3.283875767	0.0010239	0.02623569	GUSBP1	728411	5
ENSG00000143315	608.1566181	-0.768200267	0.23399741	-3.282943457	0.001027293	0.026281415	PIGM	93183	1
ENSG00000200536	4.571707389	2.818895341	0.858727285	3.28264327	0.001028387	0.026281415	SNORA25	NA	1
ENSG00000165879	43.78232398	-1.10532411	0.336721031	-3.28261085	0.001028505	0.026281415	FRAT1	10023	10
ENSG00000123485	133.4770027	-1.484178709	0.452468478	-3.280181449	0.001037403	0.026444421	HJURP	55355	2
ENSG00000152558	8731.96472	-0.91934115	0.280314582	-3.279676512	0.001039262	0.026444421	TMEM123	114908	11
ENSG00000186684	85.33899915	2.398879701	0.73144737	3.279634053	0.001039418	0.026444421	CYP27C1	339761	2
ENSG00000079308	3821.873276	0.68824257	0.20986695	3.279423325	0.001040195	0.026444421	TNS1	7145	2
ENSG00000225173	4.575965294	-3.185787157	0.971560162	-3.279042597	0.001041599	0.026444421	XXbac-BPG308K3.5	NA	6
ENSG00000243115	2.865833452	-3.830268156	1.168130909	-3.278971669	0.001041861	0.026444421	RN7SL849P	NA	9
ENSG00000204604	441.1178815	-0.647692872	0.197549938	-3.278628582	0.001043128	0.026444421	ZNF468	90333	19
ENSG00000235033	45.21648764	1.629516391	0.497043056	3.278420999	0.001043896	0.026444421	RP11-61I13.3	100505635	6
ENSG00000250050	6.724561559	-3.369222184	1.027789561	-3.278124541	0.001044993	0.026444421	MTND4P9	NA	4
ENSG00000063587	6485.04125	-0.760338253	0.23195718	-3.277925057	0.001045732	0.026444421	ZNF275	10838	X
ENSG00000259953	90.69526764	-1.0898328	0.332481487	-3.277875135	0.001045917	0.026444421	RP11-4O1.2	NA	9
ENSG00000238691	8.572258663	2.829132398	0.863122211	3.277788896	0.001046236	0.026444421	snoU13	NA	17
ENSG00000263535	46.26155511	-1.373197656	0.41902346	-3.277137888	0.001048651	0.026481528	AK4P1	NA	17
ENSG00000272502	36.27540188	-2.341765502	0.714914108	-3.275589997	0.001054415	0.026603046	RP11-713M15.2	NA	8
ENSG00000261293	12.1011859	1.331818606	0.40672218	3.274516784	0.001058429	0.026680225	RP11-276H1.2	NA	16
ENSG00000249193	27.40700973	-1.169417667	0.35722613	-3.273606179	0.001061845	0.026742229	HSPD1P5	NA	4
ENSG00000172460	1.890024998	3.517453745	1.074538935	3.273453971	0.001062417	NA	PRSS30P	124221	16
ENSG00000233478	12.86086857	3.565972706	1.089450253	3.273185439	0.001063427	0.026747583	RP1-187B23.1	NA	1
ENSG00000126777	41984.04926	-0.757252046	0.231360404	-3.273040819	0.001063971	0.026747583	KTN1	3895	14
ENSG00000213204	33.01427684	1.130785573	0.345545342	3.272466548	0.001066135	0.026774127	C6orf165	154313	6
ENSG00000222346	2.91882137	2.239149672	0.684283896	3.272252476	0.001066943	0.026774127	RNA5SP237	NA	7
ENSG00000118898	94.4357203	-1.427360553	0.436238841	-3.271970347	0.001068008	0.026776823	PPL	5493	16
ENSG00000265550	1.622759847	2.525010692	0.771875466	3.271266937	0.001070668	NA	AC097382.1	NA	4
ENSG00000159055	815.850712	-0.937505961	0.286772175	-3.269166412	0.001078648	0.02701937	MIS18A	54069	21
ENSG00000174945	73.63051194	1.374706063	0.420639863	3.268130732	0.001082603	0.027094163	AMZ1	155185	7
ENSG00000142945	23.41419447	-1.545639595	0.473069856	-3.267254455	0.00108596	0.027131986	KIF2C	11004	1
ENSG00000258733	30.27115236	1.449373005	0.443609178	3.26722953	0.001086056	0.027131986	CTD-2341M24.1	101928767	14
ENSG00000233335	3.017237681	-4.272949403	1.308343591	-3.265922981	0.001091079	0.027233075	AC016696.1	NA	2
ENSG00000163995	88.53039096	1.773274523	0.543052841	3.265381171	0.001093169	0.027233075	ABLIM2	84448	4
ENSG00000143387	235.2568999	1.079017566	0.330455494	3.265243231	0.001093701	0.027233075	CTSK	1513	1
ENSG00000117632	5995.040936	-0.711743468	0.217988869	-3.265045007	0.001094467	0.027233075	STMN1	3925	1
ENSG00000251441	3.070307508	2.375571127	0.727606038	3.264913984	0.001094973	0.027233075	RTEL1P1	NA	4
ENSG00000229645	71.23908585	1.858280426	0.569256307	3.264400244	0.001096961	0.027258258	LINC00341	79686	14
ENSG00000170340	1063.118194	-0.911653469	0.279293591	-3.264140311	0.001097968	0.027259049	B3GNT2	10678	2
ENSG00000228692	1.336984791	3.237776521	0.992188174	3.263268607	0.001101351	NA	RP5-826L7.1	NA	6
ENSG00000159625	17.01554868	-1.902749398	0.58312983	-3.262994452	0.001102417	0.027345218	CCDC135	84229	16
ENSG00000203805	6.833167852	-3.193160482	0.978789585	-3.262356415	0.001104901	0.027361104	PPAPDC1A	196051	10
ENSG00000223685	81.959574	1.140357345	0.34955332	3.262327323	0.001105015	0.027361104	LINC00571	100874188	13
ENSG00000238018	91.13163545	1.296101475	0.397620278	3.259646312	0.001115512	0.027596589	AC093110.3	NA	2
ENSG00000077327	3.196694524	-3.985742192	1.223373334	-3.257993353	0.00112203	0.027733296	SPAG6	9576	10
ENSG00000248774	6.819812904	-1.468789858	0.45094827	-3.257113857	0.001125513	0.027773195	RP11-798M19.3	NA	4
ENSG00000101166	1798.530558	-0.803466797	0.24668641	-3.257037139	0.001125817	0.027773195	SLMO2	51012	20
ENSG00000006377	25.98992938	2.710990887	0.83240083	3.256833477	0.001126625	0.027773195	DLX6	1750	7
ENSG00000264966	5.976902857	1.574379197	0.483574066	3.255714702	0.001131073	0.027844312	MIR5094	100847059	15
ENSG00000225730	10.01180825	1.830451233	0.562245737	3.255607133	0.001131502	0.027844312	RP3-365O12.2	101926962	6
ENSG00000189067	578.542663	2.104927223	0.646726289	3.254742011	0.001134954	0.027865665	LITAF	9516	16
ENSG00000146038	2452.513745	-1.912922481	0.587740101	-3.254708125	0.00113509	0.027865665	DCDC2	51473	6
ENSG00000125869	163.2653672	1.868080209	0.573999041	3.254500572	0.001135919	0.027865665	LAMP5	24141	20
ENSG00000092470	368.7675685	-1.151688971	0.353887691	-3.254391158	0.001136357	0.027865665	WDR76	79968	15
ENSG00000240328	3.621681628	1.892549939	0.581649681	3.253762533	0.001138874	0.027902921	RP11-841C19.1	NA	12
ENSG00000240813	1.455703432	2.515708556	0.773254641	3.253402464	0.001140319	NA	RP11-963H4.2	NA	17
ENSG00000108018	65.95294796	-2.376803663	0.730585852	-3.253284547	0.001140792	0.02792403	SORCS1	114815	10
ENSG00000136848	385.0569129	1.060349685	0.325955537	3.253050079	0.001141734	0.02792403	DAB2IP	153090	9
ENSG00000081052	1205.590181	-1.901791023	0.585059001	-3.25059698	0.00115163	0.028141444	COL4A4	1286	2
ENSG00000064655	1096.896824	-1.668949759	0.513611654	-3.249439042	0.001156329	0.028231586	EYA2	2139	20
ENSG00000144407	12.37798115	-2.163291327	0.665910702	-3.248620754	0.00115966	0.028287509	PTH2R	5746	2
ENSG00000232377	4.958781499	1.594095911	0.490735713	3.248379662	0.001160643	0.028287509	AC016910.1	NA	2
ENSG00000124171	325.9374708	-1.130109453	0.347995703	-3.247481053	0.001164314	0.028352267	PARD6B	84612	20
ENSG00000082146	500.9072661	-0.709879554	0.218644009	-3.246736818	0.001167363	0.028401765	STRADB	55437	2
ENSG00000234176	36.48979063	-1.265755503	0.390068976	-3.244953019	0.0011747	0.028552468	HSPA8P1	NA	X
ENSG00000057294	3185.373967	-1.254722572	0.386694931	-3.244734991	0.0011756	0.028552468	PKP2	5318	12
ENSG00000101773	3106.779712	-0.91873596	0.283320731	-3.24274174	0.001183855	0.02872712	RBBP8	5932	18
ENSG00000259581	4.376609929	1.955243278	0.603004263	3.242503245	0.001184846	0.02872712	TYRO3P	7302	15
ENSG00000223190	9.851017505	-3.53531668	1.090494314	-3.241939581	0.001187192	0.028759055	RN7SKP100	NA	20
ENSG00000235904	14.80251555	1.130643047	0.348950422	3.24012517	0.001194772	0.02891763	RBMS3-AS3	100873979	3
ENSG00000142233	8.030056706	1.924182228	0.594040766	3.239141719	0.0011989	0.028992427	NTN5	126147	19
ENSG00000154134	258.8692263	1.194973553	0.368985151	3.238541037	0.001201427	0.029028437	ROBO3	64221	11
ENSG00000230694	15.55657516	1.703468919	0.526136475	3.237694024	0.001205	0.029089609	RP11-62F24.1	NA	9
ENSG00000253541	66.71897653	-1.417177674	0.437755703	-3.237371128	0.001206364	0.029097419	SEPT10P1	NA	8
ENSG00000233288	10.32463794	-4.296642004	1.327933858	-3.235584347	0.00121394	0.029230882	RP11-760D2.5	101928401	7
ENSG00000196472	3.399823593	-4.829278903	1.492557581	-3.235572927	0.001213989	0.029230882	RP13-644M16.4	NA	4
ENSG00000172159	1509.812079	1.379642943	0.426449808	3.235182467	0.00121565	0.029234218	FRMD3	257019	9
ENSG00000255487	6.192833359	1.735080988	0.536338402	3.235048957	0.001216219	0.029234218	RP11-513D5.5	NA	8
ENSG00000174891	932.5684024	-0.38064321	0.117674784	-3.234704991	0.001217685	0.029242387	RSRC1	51319	3
ENSG00000119318	4982.456078	-0.535453229	0.165545457	-3.234478558	0.001218651	0.029242387	RAD23B	5887	9
ENSG00000186205	373.466583	-0.852906227	0.263795103	-3.233214787	0.001224055	0.029346875	1-Mar	64757	1
ENSG00000198168	859.6537132	-0.973856993	0.301267374	-3.232533878	0.001226976	0.029391697	SVIP	258010	11
ENSG00000165617	10241.14725	1.476891264	0.45692813	3.232217866	0.001228334	0.02939903	DACT1	51339	14
ENSG00000235790	13.70666182	1.436744444	0.44473694	3.230548927	0.001235528	0.029545914	RP11-73M7.6	NA	1
ENSG00000114867	4294.751764	-0.556133731	0.172190377	-3.229760812	0.001238938	0.029587911	EIF4G1	1981	3
ENSG00000172239	1416.249076	-0.665256882	0.205990847	-3.229545838	0.00123987	0.029587911	PAIP1	10605	5
ENSG00000115687	265.956518	0.928499198	0.287529628	3.229229643	0.001241242	0.029587911	PASK	23178	2
ENSG00000175764	55.11499003	0.623966867	0.19322848	3.229166153	0.001241517	0.029587911	TTLL11	158135	9
ENSG00000099260	956.7412429	1.413279118	0.43826347	3.224724886	0.001260938	0.030025141	PALMD	54873	1
ENSG00000234423	1.977533376	-3.65912434	1.134761538	-3.224575575	0.001261596	NA	AC019118.2	101927554	2
ENSG00000181588	420.8618011	-1.04327876	0.323762914	-3.222354123	0.001271419	0.030248949	MEX3D	399664	19
ENSG00000205403	11252.02612	-1.100933634	0.341792894	-3.221054778	0.001277197	0.030327346	CFI	3426	4
ENSG00000232480	6.674068814	1.837887291	0.570622006	3.220848953	0.001278115	0.030327346	RP11-224O19.2	728463	1
ENSG00000203855	46.75761832	1.916326635	0.595010813	3.220658506	0.001278964	0.030327346	HSD3BP4	128102	1
ENSG00000186522	2983.722677	-0.649256275	0.201592407	-3.220638546	0.001279054	0.030327346	10-Sep	151011	2
ENSG00000187164	2212.362369	-0.67449379	0.209469594	-3.220008104	0.00128187	0.030368261	KIAA1598	57698	10
ENSG00000182985	5345.013521	-1.578979515	0.490404132	-3.219751651	0.001283017	0.030368261	CADM1	23705	11
ENSG00000118193	294.888711	-1.553624874	0.482563598	-3.21952356	0.001284038	0.030368261	KIF14	9928	1
ENSG00000124479	2548.564955	-1.633568203	0.507486605	-3.218938564	0.00128666	0.03040456	NDP	4693	X
ENSG00000146192	28.97490401	1.842429744	0.572470157	3.218385662	0.001289144	0.030431378	FGD2	221472	6
ENSG00000257474	67.93011249	1.65221205	0.513396118	3.218201291	0.001289973	0.030431378	RP11-359M6.1	NA	12
ENSG00000185164	457.2760791	-0.588045039	0.182765674	-3.217480761	0.001293217	0.030482193	NOMO2	101930025	16
ENSG00000170561	3.386301992	-4.078592146	1.267998478	-3.216559181	0.001297378	0.030554502	IRX2	153572	5
ENSG00000117592	2040.848928	-0.650966713	0.202528168	-3.214203331	0.00130807	0.030755209	PRDX6	9588	1
ENSG00000151702	480.2318044	1.291091804	0.401684129	3.214196706	0.0013081	0.030755209	FLI1	2313	11
ENSG00000198924	421.8350517	-0.694013015	0.215940779	-3.21390437	0.001309433	0.030760666	DCLRE1A	9937	10
ENSG00000200632	1.218675546	3.465339084	1.078458494	3.213233613	0.001312495	NA	SNORD113-7	767567	14
ENSG00000196498	1385.85712	0.769397339	0.239502027	3.212487796	0.001315907	0.03088681	NCOR2	9612	12
ENSG00000066032	50.1784842	-1.764729991	0.54956744	-3.211125447	0.001322162	0.031007584	CTNNA2	1496	2
ENSG00000176619	650.1041594	-0.800560665	0.249388825	-3.210090371	0.001326932	0.031093376	LMNB2	84823	19
ENSG00000187481	8.688374881	2.168464074	0.675699402	3.209214139	0.001330983	0.031162175	HSD3BP1	NA	1
ENSG00000225194	12.69751837	2.131908738	0.664462724	3.208470034	0.001334432	0.031216779	LINC00092	100188953	9
ENSG00000228127	2.171252512	-4.172416012	1.300795602	-3.20758773	0.001338532	NA	RP11-12L8.1	101928995	1
ENSG00000198538	1039.598833	-0.560394367	0.174727169	-3.207253743	0.001340087	0.031322862	ZNF28	7576	19
ENSG00000197386	4686.872326	-0.83353286	0.259936118	-3.206683498	0.001342746	0.031351275	HTT	3064	4
ENSG00000260682	32.54460719	1.228384642	0.38309309	3.206491254	0.001343644	0.031351275	7SK	NA	16
ENSG00000238087	5.762640959	-1.930573981	0.602124176	-3.206272156	0.001344667	0.031351275	FMO8P	NA	1
ENSG00000124126	83.73324836	1.522357043	0.474940258	3.205365344	0.001348911	0.031424016	PREX1	57580	20
ENSG00000223528	35.26480465	1.18039702	0.368568394	3.202653941	0.001361675	0.031694942	RP11-223P11.3	NA	10
ENSG00000235008	8.318006031	2.597116276	0.811018714	3.202288963	0.001363402	0.031708728	RP3-497J21.1	NA	6
ENSG00000076554	1248.568092	-1.119093241	0.349497767	-3.202003984	0.001364751	0.03171373	TPD52	7163	8
ENSG00000140798	9.127424027	2.316284688	0.723485864	3.201561778	0.001366848	0.031736068	ABCC12	94160	16
ENSG00000144231	396.7280983	-0.680030505	0.212487119	-3.200337552	0.001372667	0.031841176	POLR2D	5433	2
ENSG00000224729	20.79590172	1.774855943	0.554619822	3.200130742	0.001373653	0.031841176	PCOLCE-AS1	100129845	7
ENSG00000141127	344.3698403	-0.479638028	0.149909107	-3.199525622	0.00137654	0.031881659	PRPSAP2	5636	17
ENSG00000177839	185.2011587	-1.408051013	0.440137563	-3.199115759	0.001378498	0.031900591	PCDHB9	NA	5
ENSG00000151725	386.9139447	-1.117393157	0.34934691	-3.198520227	0.001381348	0.031938699	CENPU	79682	4
ENSG00000173442	745.3989048	1.24513604	0.389312494	3.198294582	0.00138243	0.031938699	EHBP1L1	254102	11
ENSG00000072954	30.95918624	-1.236895561	0.386778535	-3.197942618	0.001384118	0.0319513	TMEM38A	79041	19
ENSG00000204380	213.1592876	1.370763521	0.428706706	3.197438955	0.001386538	0.031956609	AC005042.4	100129029	2
ENSG00000173207	327.5568016	-1.030905195	0.322417945	-3.197418791	0.001386634	0.031956609	CKS1B	1163	1
ENSG00000155304	2076.364756	-0.87522425	0.273756303	-3.197092595	0.001388204	0.031961901	HSPA13	6782	21
ENSG00000134201	170.2382669	2.401203222	0.751104615	3.196895844	0.001389151	0.031961901	GSTM5	2949	1
ENSG00000188985	37.58262436	-1.308845647	0.409471054	-3.196430211	0.001391395	0.031977035	DHFRP1	NA	18
ENSG00000128059	4290.149504	-1.005721206	0.314653189	-3.196284805	0.001392096	0.031977035	PPAT	5471	4
ENSG00000182586	1.827862934	4.416186336	1.382241296	3.194946027	0.00139857	NA	LINC00334	NA	21
ENSG00000145743	548.49283	-0.561623529	0.175796679	-3.194733444	0.0013996	0.032123013	FBXL17	64839	5
ENSG00000055813	12.08707916	1.990366651	0.62311245	3.194233485	0.001402027	0.032152303	CCDC85A	114800	2
ENSG00000147174	584.096676	-0.797433807	0.249746062	-3.192978502	0.001408134	0.032265897	ACRC	93953	X
ENSG00000255248	895.9725477	1.614791663	0.505840839	3.192292001	0.001411486	0.0323162	RP11-166D19.1	399959	11
ENSG00000164086	49.78693582	0.733815379	0.22989276	3.191989948	0.001412962	0.032322557	DUSP7	1849	3
ENSG00000157087	167.9713865	-2.403088367	0.752903262	-3.191762461	0.001414076	0.032322557	ATP2B2	491	3
ENSG00000184640	470.9740773	0.68671852	0.21522699	3.190671023	0.001419428	0.032418391	9-Sep	10801	17
ENSG00000012048	653.6144294	-0.834592204	0.261604048	-3.190287809	0.001421312	0.032434913	BRCA1	672	17
ENSG00000228339	9.598148164	-1.589842938	0.498417078	-3.189784234	0.001423791	0.032464979	AMD1P1	NA	10
ENSG00000161542	2327.905803	-0.765614428	0.240129005	-3.188346309	0.001430891	0.032600281	PRPSAP1	5635	17
ENSG00000214022	850.1083594	-0.771532637	0.242057496	-3.187394107	0.00143561	0.032681174	REPIN1	29803	7
ENSG00000144642	2924.401998	0.675972226	0.212102629	3.18700541	0.001437541	0.032698499	RBMS3	27303	3
ENSG00000237406	17.81207718	1.830890043	0.574600828	3.18636861	0.001440709	0.032743921	NDUFA9P1	NA	22
ENSG00000267000	13.57781488	2.418703075	0.759244447	3.185671078	0.001444187	0.032796299	RP11-27G24.3	NA	18
ENSG00000231096	18.62004496	1.162097009	0.364889193	3.184794268	0.00144857	0.032869124	AC015726.1	NA	17
ENSG00000111911	1665.815226	-0.76691952	0.240860248	-3.184085076	0.001452123	0.032923038	HINT3	135114	6
ENSG00000068697	50722.17099	-0.759913447	0.238706428	-3.183464534	0.001455239	0.032966951	LAPTM4A	9741	2
ENSG00000096401	4765.821287	-0.536431506	0.168548236	-3.182658685	0.001459295	0.033019534	CDC5L	988	6
ENSG00000131910	5.15594573	-3.294222327	1.035094096	-3.182534169	0.001459923	0.033019534	NR0B2	8431	1
ENSG00000238806	4.408354328	1.983940762	0.62349929	3.181945504	0.001462893	0.033045696	snoU13	NA	17
ENSG00000148773	4188.004191	-1.420707964	0.446523075	-3.181712308	0.001464072	0.033045696	MKI67	4288	10
ENSG00000168615	7730.765513	-0.75794639	0.238227857	-3.181602684	0.001464626	0.033045696	ADAM9	8754	8
ENSG00000057608	10889.97745	-0.547084998	0.172000104	-3.180724808	0.001469071	0.03311926	GDI2	2665	10
ENSG00000236533	2.284700846	3.251450072	1.022961769	3.17846685	0.001480561	NA	AC009413.2	NA	2
ENSG00000241478	8.705161664	-1.508428709	0.474716893	-3.177533247	0.001485337	0.033458972	HSPA8P9	NA	3
ENSG00000259542	23.68004993	2.415724382	0.760354841	3.177101337	0.00148755	0.033481863	RP11-522B15.4	NA	15
ENSG00000186815	427.218563	0.848922147	0.26729363	3.175990941	0.001493256	0.033577024	TPCN1	53373	12
ENSG00000138653	22.11133157	2.62249043	0.825770204	3.175811404	0.001494181	0.033577024	NDST4	64579	4
ENSG00000230987	2.18842014	-3.787709409	1.192938874	-3.175107704	0.001497809	NA	RP11-113I24.1	NA	1
ENSG00000121281	35.14004091	1.869746888	0.588880597	3.175086592	0.001497918	0.033633973	ADCY7	113	16
ENSG00000153187	47705.3979	-0.609212837	0.191942176	-3.173939416	0.001503851	0.033740087	HNRNPU	3192	1
ENSG00000120318	126.6157756	1.468979442	0.462922983	3.173269626	0.001507325	0.033774747	ARAP3	64411	5
ENSG00000139132	9601.144608	-1.022241031	0.322150772	-3.173175788	0.001507812	0.033774747	FGD4	121512	12
ENSG00000188295	393.7934009	-0.741856112	0.233832722	-3.172593231	0.00151084	0.033815487	ZNF669	79862	1
ENSG00000257769	13.566446	1.778992546	0.560822589	3.172112861	0.001513342	0.033844376	CTB-193M12.1	NA	16
ENSG00000136010	200.5045713	1.144662952	0.360947494	3.171272751	0.001517726	0.033900228	ALDH1L2	160428	12
ENSG00000105520	20.52056836	1.103370845	0.347947375	3.171085412	0.001518705	0.033900228	DKFZP761J1410	64748	19
ENSG00000101057	20.57975608	-1.9315749	0.609149431	-3.170937707	0.001519477	0.033900228	MYBL2	4605	20
ENSG00000219073	4.285484047	-3.629856926	1.1449147	-3.17041691	0.001522204	0.033933973	CELA3B	23436	1
ENSG00000253972	3.809885461	-4.233318838	1.335706205	-3.169348785	0.001527809	0.034022262	RP11-4K16.2	NA	8
ENSG00000200367	8.568913648	3.103911886	0.979399559	3.169198779	0.001528598	0.034022262	SNORD113-8	767568	14
ENSG00000236871	48.95026701	1.156880173	0.365288254	3.167033594	0.001540025	0.034234626	LINC00106	NA	X
ENSG00000228351	14.53452148	1.700947116	0.537097005	3.166927202	0.001540589	0.034234626	AC018832.1	NA	3
ENSG00000253304	17.30199139	2.24555661	0.709128699	3.166641843	0.001542101	0.034241016	TMEM200B	399474	1
ENSG00000130822	38.03510247	-1.660054833	0.524380151	-3.165746893	0.001546853	0.034297179	PNCK	139728	X
ENSG00000137843	20.59039339	-2.174211261	0.68680194	-3.165703437	0.001547084	0.034297179	PAK6	56924	15
ENSG00000169607	199.5337213	-1.500515918	0.474252235	-3.163961722	0.001556373	0.03447575	CKAP2L	150468	2
ENSG00000179818	1111.398164	0.716863327	0.226660445	3.162719133	0.001563031	0.034595818	PCBP1-AS1	400960	2
ENSG00000236241	4.535590857	2.617020932	0.827572434	3.162286252	0.001565356	0.03461988	RP11-744O11.2	NA	3
ENSG00000188039	9.068720389	1.736237994	0.549170195	3.161566321	0.001569231	0.03467814	NWD1	284434	19
ENSG00000124003	3.24305595	-3.031840406	0.959060229	-3.161261736	0.001570873	0.034687005	MOGAT1	116255	2
ENSG00000263343	1.551510668	-2.850851937	0.901828315	-3.161191425	0.001571252	NA	RP11-388M20.7	NA	16
ENSG00000267312	26.56230652	1.727537906	0.546610944	3.160452465	0.001575243	0.034756054	RP11-1094M14.7	NA	17
ENSG00000240808	10.53050753	1.80286955	0.570493191	3.160194686	0.001576637	0.034759386	CTD-3236F5.1	NA	11
ENSG00000224057	40.40505602	1.211397282	0.383442761	3.15926497	0.001581676	0.034842992	EGFR-AS1	100507500	7
ENSG00000137501	962.0749991	1.202461122	0.380787616	3.157826226	0.001589503	0.034944859	SYTL2	54843	11
ENSG00000027644	46.19032574	-2.413147631	0.764191525	-3.157778581	0.001589763	0.034944859	INSRR	3645	1
ENSG00000158402	20.38979999	-1.963000677	0.621650139	-3.157725789	0.00159005	0.034944859	CDC25C	995	5
ENSG00000213585	7090.707727	-0.819076373	0.259414898	-3.157399127	0.001591833	0.034956553	VDAC1	7416	5
ENSG00000271976	108.6848253	-0.752841541	0.238477994	-3.156859587	0.001594781	0.034963452	RP11-884K10.7	NA	3
ENSG00000119913	3.251808115	-3.635388065	1.151658199	-3.156655394	0.001595898	0.034963452	TECTB	6975	10
ENSG00000154359	2956.710589	-0.781804334	0.247668587	-3.156655207	0.001595899	0.034963452	LONRF1	91694	8
ENSG00000138675	18.87764408	2.374333261	0.752702708	3.154410414	0.001608227	0.035187364	FGF5	2250	4
ENSG00000196159	3340.242347	1.116208942	0.353864937	3.154336086	0.001608637	0.035187364	FAT4	79633	4
ENSG00000185162	3.15191889	3.229755856	1.024070315	3.153841887	0.001611364	0.035213681	AP001324.1	NA	11
ENSG00000212051	4.132373968	2.659543766	0.843319336	3.153661551	0.00161236	0.035213681	MIR320C2	100302195	18
ENSG00000207612	13.63384438	1.429803167	0.453448279	3.153178062	0.001615033	0.035244525	MIR604	693189	10
ENSG00000050165	2011.678142	1.373090912	0.43550879	3.152843168	0.001616886	0.035257459	DKK3	27122	11
ENSG00000127083	299.4494398	1.656020264	0.525399366	3.15192665	0.00162197	0.035340744	OMD	4958	9
ENSG00000152953	87.92784606	1.394032076	0.442426404	3.150879025	0.001627799	0.035440125	STK32B	55351	4
ENSG00000079691	4525.57716	-0.878100724	0.278794946	-3.149629278	0.001634778	0.035564365	LRRC16A	55604	6
ENSG00000163297	4569.196058	0.913616846	0.290133482	3.148953504	0.001638563	0.03560885	ANTXR2	118429	4
ENSG00000184058	5.406512031	2.02097236	0.641855707	3.148639697	0.001640323	0.03560885	TBX1	6899	22
ENSG00000047648	958.9789416	1.221982275	0.388117454	3.148485757	0.001641187	0.03560885	ARHGAP6	395	X
ENSG00000240731	24.33832288	0.998599176	0.31718118	3.148355702	0.001641918	0.03560885	RP5-890O3.9	NA	1
ENSG00000186567	162.7862177	1.353532715	0.430003347	3.147725998	0.001645459	0.035657979	CEACAM19	56971	19
ENSG00000206880	1.415078526	2.776018439	0.882033297	3.147294379	0.00164789	NA	RNU6-1310P	NA	1
ENSG00000144057	5333.741894	-1.718147499	0.545995468	-3.146816411	0.001650586	0.03574138	ST6GAL2	84620	2
ENSG00000133878	10.98845422	-2.071896172	0.658473714	-3.146513107	0.001652299	0.035750779	DUSP26	78986	8
ENSG00000230902	7.786701403	1.587433931	0.50471103	3.145233287	0.001659544	0.03587411	FAM204CP	NA	13
ENSG00000095110	91.60948053	1.336783225	0.425054868	3.144966273	0.00166106	0.03587411	NXPE1	120400	11
ENSG00000093009	27.50686454	-1.706375975	0.542597654	-3.144827409	0.001661848	0.03587411	CDC45	8318	22
ENSG00000025039	274.8629526	-1.075566427	0.342147376	-3.14357643	0.001668968	0.035951211	RRAGD	58528	6
ENSG00000112242	2066.056915	-0.946332118	0.301038462	-3.143558837	0.001669069	0.035951211	E2F3	1871	6
ENSG00000253932	80.30941985	2.210363999	0.703210676	3.143245795	0.001670855	0.035951211	RP11-10C8.2	101930286	8
ENSG00000242971	9.325164366	1.573732618	0.500675243	3.143220358	0.001671	0.035951211	RN7SL233P	NA	18
ENSG00000122025	20.25967747	-2.529991512	0.804942412	-3.143071448	0.00167185	0.035951211	FLT3	2322	13
ENSG00000117643	143.3022322	1.966351147	0.625970041	3.141286351	0.001682075	0.036143276	MAN1C1	57134	1
ENSG00000225652	4.512063926	2.504830994	0.797474627	3.140953844	0.001683986	0.036148676	RP11-619F23.2	NA	10
ENSG00000164823	8044.423809	-1.181415605	0.376152045	-3.140792722	0.001684912	0.036148676	OSGIN2	734	8
ENSG00000240764	26.89264243	1.728610066	0.550630903	3.139326282	0.001693368	0.036302222	PCDHGC5	56097	5
ENSG00000167699	2671.384212	-0.45304568	0.14433488	-3.138850978	0.001696117	0.036333291	GLOD4	51031	17
ENSG00000137440	2.390226102	-3.55024434	1.131191494	-3.138499855	0.00169815	NA	FGFBP1	9982	4
ENSG00000229521	8.955687115	1.627875772	0.518682282	3.13848348	0.001698245	0.036351027	MYCBP2-AS2	NA	13
ENSG00000067167	3104.283249	-0.730088626	0.232652557	-3.13810703	0.001700428	0.036369899	TRAM1	23471	8
ENSG00000114166	839.550554	0.692922189	0.220834897	3.137738641	0.001702566	0.036387796	KAT2B	8850	3
ENSG00000236998	6.64628585	1.842797631	0.587643678	3.135909907	0.001713218	0.036561338	RP11-203L2.3	NA	9
ENSG00000204588	37.6708333	-1.255773339	0.400473451	-3.135721821	0.001714317	0.036561338	LINC01123	440894	2
ENSG00000197641	8.164656964	-3.607346808	1.150422315	-3.135671797	0.00171461	0.036561338	SERPINB13	5275	18
ENSG00000101367	3161.588557	-0.830681102	0.264953136	-3.135200118	0.001717369	0.036592267	MAPRE1	22919	20
ENSG00000184900	1873.181446	-0.840977573	0.268260372	-3.134930314	0.001718949	0.036598043	SUMO3	6612	21
ENSG00000123307	6.007036518	-4.039807582	1.288944715	-3.134197717	0.001723247	0.036611615	NEUROD4	58158	12
ENSG00000143801	1062.482433	-0.98808725	0.315272648	-3.134072225	0.001723984	0.036611615	PSEN2	5664	1
ENSG00000176024	268.7763514	-0.678485653	0.216488591	-3.134048076	0.001724126	0.036611615	ZNF613	79898	19
ENSG00000166582	201.5717178	-0.557098187	0.177763497	-3.133929055	0.001724826	0.036611615	CENPV	201161	17
ENSG00000261239	6.13336584	-3.009383876	0.96045599	-3.133286593	0.001728606	0.036664015	ANKRD26P1	124149	16
ENSG00000102038	11544.61958	-0.531525887	0.169665743	-3.132782597	0.001731576	0.036672623	SMARCA1	6594	X
ENSG00000017260	4331.357518	-0.47396883	0.151299643	-3.13265003	0.001732359	0.036672623	ATP2C1	27032	3
ENSG00000248441	410.675083	1.342273506	0.428492237	3.132550346	0.001732947	0.036672623	CTD-2536I1.1	400456	15
ENSG00000225485	225.6606354	1.088229801	0.347446824	3.132075834	0.00173575	0.036704161	ARHGAP23	57636	17
ENSG00000243156	461.1375509	1.28105107	0.409107655	3.131329996	0.001740165	0.036749532	MICAL3	57553	22
ENSG00000206944	7.113008037	1.747590555	0.558109323	3.131269238	0.001740525	0.036749532	RNU6-708P	NA	18
ENSG00000256116	2.696968862	2.451434105	0.783057764	3.130591661	0.001744545	0.036806618	RP11-783K16.14	NA	11
ENSG00000177426	1152.516116	-0.800362938	0.255856299	-3.128173675	0.001758962	0.037033277	TGIF1	7050	18
ENSG00000139631	451.667142	0.983099114	0.314272626	3.128172909	0.001758967	0.037033277	CSAD	51380	12
ENSG00000267710	100.7622184	1.00389832	0.320947587	3.127919825	0.001760482	0.037033277	AC006116.20	100506374	19
ENSG00000079337	173.1618772	1.997507038	0.638686009	3.127525905	0.001762843	0.037033277	RAPGEF3	10411	12
ENSG00000247982	50.64755816	1.165079057	0.372532527	3.127455917	0.001763263	0.037033277	LINC00926	283663	15
ENSG00000157510	213.0532941	1.321160214	0.422461113	3.12729426	0.001764233	0.037033277	AFAP1L1	134265	5
ENSG00000091592	189.0711435	1.180238619	0.377410312	3.127202889	0.001764781	0.037033277	NLRP1	22861	17
ENSG00000243714	12.81376244	1.591477214	0.508943927	3.127018772	0.001765887	0.037033277	RN7SL696P	NA	12
ENSG00000179750	15.83707351	-2.001330107	0.640072998	-3.126721662	0.001767672	0.03704293	APOBEC3B	9582	22
ENSG00000271687	71.33101617	-2.633433623	0.842378928	-3.126186488	0.001770892	0.037082614	MTND5P10	NA	5
ENSG00000253911	2.723765843	2.122407962	0.679200002	3.12486448	0.00177887	0.037221788	KB-1205A7.2	NA	8
ENSG00000088812	5729.522002	-0.759724736	0.243146601	-3.124554214	0.001780747	0.037233196	ATRN	8455	20
ENSG00000040341	3015.417889	-0.318664001	0.102017024	-3.123635541	0.001786316	0.037308895	STAU2	27067	8
ENSG00000207449	5.270220069	2.136060097	0.68386381	3.123516795	0.001787037	0.037308895	RNU6-19P	100873754	15
ENSG00000115828	69.42268475	-1.530079719	0.489956589	-3.12288834	0.001790857	0.037360747	QPCT	25797	2
ENSG00000259201	5.539127268	1.429188732	0.457712048	3.122462559	0.001793449	0.037386929	RP11-56B16.5	NA	15
ENSG00000168631	112.8905584	-2.050025987	0.656651173	-3.121940643	0.001796632	0.037425362	DPCR1	135656	6
ENSG00000168439	2792.380857	-0.681527904	0.218383848	-3.120779817	0.001803728	0.037540953	STIP1	10963	11
ENSG00000100365	15.78751127	2.107260059	0.675321863	3.12037885	0.001806186	0.037540953	NCF4	4689	22
ENSG00000137266	436.9082387	-0.719159162	0.230484084	-3.12021182	0.00180721	0.037540953	SLC22A23	63027	6
ENSG00000236520	29.76165411	1.745457975	0.559455865	3.119920771	0.001808997	0.037540953	GPC6-AS1	100873972	13
ENSG00000229243	10.97014368	-3.723320543	1.1934185	-3.119878351	0.001809257	0.037540953	AC098973.1	100996624	3
ENSG00000161714	219.9324778	0.811301973	0.260057442	3.11970297	0.001810335	0.037540953	PLCD3	113026	17
ENSG00000260809	3.239347156	-2.60703739	0.835722766	-3.119500266	0.001811581	0.037540953	CTD-2144E22.10	NA	16
ENSG00000165891	158.1624258	-1.303138593	0.417825945	-3.118855131	0.001815552	0.037583137	E2F7	144455	12
ENSG00000091536	76.51710393	1.624095162	0.520759804	3.118703001	0.00181649	0.037583137	MYO15A	51168	17
ENSG00000188488	433.4586069	-2.277259499	0.730281864	-3.118329527	0.001818793	0.037583137	SERPINA5	5104	14
ENSG00000184588	399.1322376	1.777084502	0.569889439	3.118296957	0.001818994	0.037583137	PDE4B	5142	1
ENSG00000089558	7.396656128	1.301201397	0.417495864	3.116680931	0.001828994	0.037710831	KCNH4	23415	17
ENSG00000269124	8.663596389	2.207956772	0.708459776	3.116559112	0.00182975	0.037710831	AC007193.10	NA	19
ENSG00000232027	23.11255947	1.236350454	0.396709124	3.116516305	0.001830016	0.037710831	RP11-275F13.3	NA	1
ENSG00000127720	681.0275894	0.486057735	0.155966351	3.116426916	0.00183057	0.037710831	METTL25	84190	12
ENSG00000187800	278.0242187	1.33719427	0.429163091	3.115818433	0.001834352	0.037748878	PEAR1	375033	1
ENSG00000253540	85.48925405	-1.387458852	0.445320024	-3.115644432	0.001835434	0.037748878	FAM86HP	NA	3
ENSG00000257298	87.08431548	1.097889656	0.352398424	3.115478336	0.001836468	0.037748878	RP3-405J10.3	NA	12
ENSG00000257761	1.442534233	3.821569689	1.226801721	3.115067108	0.001839031	NA	RP11-186F10.2	NA	12
ENSG00000235257	160.1935876	0.777932606	0.249768804	3.11461077	0.001841878	0.037832252	AC093415.2	101928187	3
ENSG00000226443	38.90280742	1.980441369	0.635926635	3.114260768	0.001844064	0.037834344	GAPDHP32	NA	1
ENSG00000201736	12.69907857	1.796582455	0.576907332	3.114161245	0.001844686	0.037834344	RNA5SP160	NA	4
ENSG00000232177	126.0908094	-1.557788287	0.50033838	-3.113469503	0.001849016	0.037895343	MTND4P24	NA	X
ENSG00000133121	978.4411675	0.93794208	0.301298272	3.113001858	0.001851949	0.037927634	STARD13	90627	13
ENSG00000270230	128.7255054	-1.619850168	0.520664303	-3.111121999	0.001863779	0.038140523	RP11-475J5.11	NA	5
ENSG00000226825	2.701641049	-3.719135407	1.195510895	-3.110917201	0.001865072	0.038140523	RP11-363D24.1	101928720	9
ENSG00000155324	837.6005942	1.210264638	0.3891452	3.110059272	0.001870498	0.038223518	GRAMD3	65983	5
ENSG00000163535	795.2802456	-0.841731846	0.27070279	-3.10943174	0.001874476	0.038264871	SGOL2	151246	2
ENSG00000184357	22.84425763	-2.072007812	0.666388666	-3.109308302	0.001875259	0.038264871	HIST1H1B	3009	6
ENSG00000237731	13.18802013	1.746805336	0.561859323	3.108972768	0.00187739	0.038271926	RNGTTP1	NA	21
ENSG00000164542	1036.235676	-1.13573787	0.365342104	-3.108696908	0.001879144	0.038271926	KIAA0895	23366	7
ENSG00000087274	2790.369357	0.365500895	0.117577047	3.108607548	0.001879712	0.038271926	ADD1	118	4
ENSG00000231134	34.25639304	1.019989972	0.328149827	3.10830568	0.001881633	0.03828316	TCF7L1-IT1	NA	2
ENSG00000198909	538.2145358	0.666735601	0.214524987	3.107962436	0.00188382	0.038299775	MAP3K3	4215	17
ENSG00000268896	36.13881118	1.943308904	0.625409483	3.107258454	0.001888312	0.038353114	RP11-256I23.1	NA	2
ENSG00000036672	103.3754233	-1.854137369	0.596773094	-3.106938613	0.001890356	0.038353114	USP2	9099	11
ENSG00000163932	541.0511795	-0.888950211	0.28612065	-3.106906863	0.00189056	0.038353114	PRKCD	5580	3
ENSG00000204677	68.24682196	-1.941383496	0.624991543	-3.106255626	0.001894728	0.038409814	FAM153C	101930363	5
ENSG00000140092	1279.662713	1.619937236	0.521549344	3.106009533	0.001896306	0.038413938	FBLN5	10516	14
ENSG00000175426	35.95969191	1.031629145	0.332164622	3.105776699	0.0018978	0.038416358	PCSK1	5122	5
ENSG00000232528	2.555302989	2.0725247	0.66737154	3.105503571	0.001899553	0.038424032	RP4-673D20.3	100289473	20
ENSG00000103942	1556.632007	-1.013766305	0.326472155	-3.105215218	0.001901406	0.038433702	HOMER2	9455	15
ENSG00000072210	2838.431494	-0.937393237	0.301915098	-3.104823989	0.001903923	0.038456765	ALDH3A2	224	17
ENSG00000197457	161.8700131	-1.226164386	0.395311019	-3.10177133	0.001923665	0.038827475	STMN3	50861	20
ENSG00000255311	18.77758372	1.591940866	0.513273773	3.101543369	0.001925147	0.038829348	RP11-160H12.2	NA	11
ENSG00000124749	294.7418345	1.868942228	0.602826062	3.100300973	0.001933241	0.038934464	COL21A1	81578	6
ENSG00000109205	8.202867583	-1.977306578	0.637794934	-3.100223084	0.001933749	0.038934464	ODAM	54959	4
ENSG00000172771	15.45235794	-1.786301618	0.576227718	-3.099992523	0.001935255	0.038934464	EFCAB12	90288	3
ENSG00000235683	2.738018948	3.373390238	1.088269801	3.099773821	0.001936685	0.038934464	AC018442.1	NA	8
ENSG00000189057	303.9375131	-1.676283892	0.540793634	-3.099673862	0.001937338	0.038934464	FAM111B	374393	11
ENSG00000182255	60.2301693	-2.32202476	0.749169909	-3.099463464	0.001938715	0.038934464	KCNA4	3739	11
ENSG00000228604	21.60954196	1.273152836	0.410852712	3.09880597	0.001943022	0.038992955	RP5-872K7.7	NA	20
ENSG00000260807	3.410135145	2.659929142	0.85853716	3.098210849	0.001946929	0.03902488	RP11-161M6.2	64788	16
ENSG00000111786	2544.037447	-0.555181026	0.179198269	-3.098138333	0.001947405	0.03902488	SRSF9	283459	12
ENSG00000198818	361.1550905	-0.60894465	0.196607637	-3.097258368	0.001953196	0.039112881	SFT2D1	113402	6
ENSG00000108953	38864.45339	-0.716259266	0.231288451	-3.096822447	0.00195607	0.039142402	YWHAE	7531	17
ENSG00000156966	466.4151094	-0.98207552	0.317171632	-3.096353585	0.001959166	0.039169114	B3GNT7	93010	2
ENSG00000188467	87.81749656	-1.435596489	0.463664596	-3.096196046	0.001960207	0.039169114	SLC24A5	283652	15
ENSG00000270810	12.89444012	1.622071448	0.524049697	3.095262637	0.001966387	0.039263616	RP11-274B21.8	NA	7
ENSG00000265624	27.88525767	1.231751182	0.397978873	3.095016512	0.001968019	0.039263616	RN7SL166P	NA	13
ENSG00000095587	76.31780775	-2.302110796	0.743892033	-3.094684033	0.001970227	0.039263616	TLL2	7093	10
ENSG00000153012	50.23215539	1.382371181	0.446699314	3.094634666	0.001970555	0.039263616	LGI2	55203	4
ENSG00000213013	4.261290221	-3.132267862	1.01249579	-3.093610753	0.001977367	0.039367134	RPS15AP36	NA	19
ENSG00000157445	154.5960716	1.997351866	0.645708567	3.093271438	0.00197963	0.039367134	CACNA2D3	55799	3
ENSG00000092853	507.892933	-1.278754212	0.413435784	-3.092993548	0.001981484	0.039367134	CLSPN	63967	1
ENSG00000078114	472.9226946	1.229696401	0.397596941	3.092821581	0.001982633	0.039367134	NEBL	10529	10
ENSG00000253284	420.6859532	1.517479674	0.490649476	3.092797908	0.001982791	0.039367134	RP11-282K24.3	NA	12
ENSG00000102024	18593.74836	-1.064593359	0.344245338	-3.092542564	0.001984498	0.039373055	PLS3	5358	X
ENSG00000124813	233.6198574	0.988042776	0.31955726	3.091911526	0.001988721	0.039414077	RUNX2	860	6
ENSG00000124693	16.226672	-1.863087933	0.602611101	-3.09169202	0.001990192	0.039414077	HIST1H3B	8968	6
ENSG00000151287	154.9753015	-0.666906025	0.215715349	-3.091602097	0.001990795	0.039414077	TEX30	93081	13
ENSG00000252886	2.622450384	3.463992738	1.120563307	3.091295884	0.001992849	0.039417804	RN7SKP197	NA	12
ENSG00000011426	1297.320612	-1.155401497	0.373776776	-3.091153787	0.001993803	0.039417804	ANLN	54443	7
ENSG00000154415	3.992788363	-4.303960836	1.392540044	-3.090726801	0.001996673	0.039419616	PPP1R3A	5506	7
ENSG00000174607	23.07280467	-2.773310527	0.897302289	-3.090720442	0.001996715	0.039419616	UGT8	7368	4
ENSG00000233041	1.413113082	2.823064683	0.913406711	3.090698425	0.001996863	NA	PHGR1	644844	15
ENSG00000058804	1496.13882	-0.743012743	0.240429975	-3.090349879	0.001999208	0.039440981	NDC1	55706	1
ENSG00000248120	35.76046104	2.622048194	0.848770668	3.089230451	0.002006757	0.039561986	RP11-301A5.2	NA	5
ENSG00000103994	6311.904516	0.594113186	0.192338927	3.088886873	0.002009079	0.039579852	ZNF106	64397	15
ENSG00000068366	23172.33913	-1.049586387	0.339893026	-3.087990355	0.00201515	0.039606815	ACSL4	2182	X
ENSG00000102362	4290.814636	0.933231224	0.302216506	3.087955844	0.002015384	0.039606815	SYTL4	94121	X
ENSG00000154305	8403.325847	-0.605407094	0.196060804	-3.087853772	0.002016076	0.039606815	MIA3	375056	1
ENSG00000223006	4.226156962	3.187688764	1.032373175	3.087729167	0.002016922	0.039606815	RN7SKP137	NA	4
ENSG00000217094	12.7280372	-1.019324503	0.330130693	-3.0876393	0.002017532	0.039606815	PPIAP31	NA	10
ENSG00000178440	90.40409352	0.673686829	0.218291759	3.086176185	0.002027486	0.039735101	LINC00843	NA	10
ENSG00000118513	120.1797199	-1.453605645	0.471024946	-3.08604811	0.00202836	0.039735101	MYB	4602	6
ENSG00000186439	3.599554628	-4.111985008	1.33249469	-3.085929752	0.002029168	0.039735101	TRDN	10345	6
ENSG00000163781	2679.868236	-0.502163146	0.162731892	-3.085831176	0.00202984	0.039735101	TOPBP1	11073	3
ENSG00000134954	2841.454618	1.117496593	0.362173451	3.085528742	0.002031906	0.039735101	ETS1	2113	11
ENSG00000129038	17.70115069	1.255442484	0.406911377	3.085297085	0.002033489	0.039735101	LOXL1	4016	15
ENSG00000161914	21.78666279	-0.790248954	0.256140228	-3.085219995	0.002034016	0.039735101	ZNF653	115950	19
ENSG00000258498	15.34261216	2.665549324	0.864143996	3.084612445	0.002038175	0.039763549	DIO3OS	100302145	14
ENSG00000138964	17.26831443	2.068572664	0.670614736	3.084591722	0.002038317	0.039763549	PARVG	64098	22
ENSG00000011478	9.726300882	1.106305207	0.358702904	3.084182464	0.002041124	0.039790525	QPCTL	54814	19
ENSG00000119915	3.927304502	2.890794313	0.937499895	3.08351428	0.002045713	0.039852198	ELOVL3	83401	10
ENSG00000140931	201.0919273	-0.783736362	0.254203106	-3.083110878	0.002048488	0.039878472	CMTM3	123920	16
ENSG00000153879	1211.156051	-0.846621284	0.274646737	-3.082582715	0.002052127	0.039921508	CEBPG	1054	19
ENSG00000147896	33.39830339	1.378702248	0.447304836	3.08224311	0.00205447	0.039939292	IFNK	56832	9
ENSG00000120913	16.54912723	1.368821712	0.444492874	3.079513291	0.002073391	0.040256091	PDLIM2	64236	8
ENSG00000259614	19.1924332	2.20569815	0.716257456	3.079476703	0.002073646	0.040256091	RP11-522B15.6	NA	15
ENSG00000137944	1523.127971	-0.719923957	0.233825799	-3.078890185	0.002077733	0.040307434	CCBL2	56267	1
ENSG00000205476	38.10112864	-0.97800184	0.317782788	-3.077579647	0.002086891	0.04043119	CCDC85C	317762	14
ENSG00000122574	22995.928	-1.244165363	0.404285991	-3.077438723	0.002087878	0.04043119	WIPF3	644150	7
ENSG00000204388	1148.635417	-1.543273852	0.50149329	-3.077356931	0.002088451	0.04043119	HSPA1B	3304	6
ENSG00000261438	13.34329749	1.993269643	0.647816876	3.076902928	0.002091634	0.040464795	RP11-399O19.9	NA	10
ENSG00000068781	23.8528258	1.714570595	0.557451391	3.075731126	0.002099871	0.040596056	STON1-GTF2A1L	286749	2
ENSG00000224406	8.714903557	-3.702368568	1.204089024	-3.074829596	0.002106229	0.040690822	RP11-48F14.1	253573	3
ENSG00000178279	10.20721274	-3.176187775	1.033111644	-3.074389678	0.002109337	0.040722736	TNP2	7142	16
ENSG00000133169	2545.100221	-1.363116296	0.443470352	-3.073748425	0.002113876	0.040744207	BEX1	55859	X
ENSG00000108666	691.2176856	-0.53383428	0.173681395	-3.073641139	0.002114636	0.040744207	C17orf75	64149	17
ENSG00000214765	687.6785027	0.615701533	0.200318368	3.073614966	0.002114822	0.040744207	SEPT7P2	641977	7
ENSG00000155849	383.8390808	1.190124367	0.387323841	3.072685541	0.002121419	0.040843161	ELMO1	9844	7
ENSG00000148400	58.23820061	1.393011732	0.453716928	3.070222087	0.002138997	0.041153233	NOTCH1	4851	9
ENSG00000203499	16.56867595	-2.261560873	0.736684434	-3.069918092	0.002141175	0.041164405	FAM83H-AS1	100128338	8
ENSG00000066336	168.1034299	1.944580842	0.633469627	3.069730195	0.002142522	0.041164405	SPI1	6688	11
ENSG00000243444	962.6997757	-1.041833882	0.339439363	-3.069278327	0.002145766	0.041185666	PALM2	114299	9
ENSG00000216853	2.581987735	-4.05563695	1.321413513	-3.069165639	0.002146575	0.041185666	RP3-399J4.1	NA	6
ENSG00000259057	19.44476464	-2.071858276	0.675150276	-3.068736474	0.002149661	0.041189667	CTD-2343P13.1	NA	15
ENSG00000266126	61.83282345	0.697598942	0.227334358	3.06860322	0.00215062	0.041189667	RP11-209D14.4	NA	17
ENSG00000006459	4661.329959	-0.647867689	0.211133461	-3.068522091	0.002151204	0.041189667	KDM7A	80853	7
ENSG00000117862	2645.737088	-0.854625028	0.278534074	-3.068296157	0.002152831	0.04119261	TXNDC12	51060	1
ENSG00000180611	300.6915836	-1.091648334	0.35584002	-3.067806518	0.002156362	0.04123194	MB21D2	151963	3
ENSG00000204581	443.22531	-1.67094923	0.544731005	-3.067475897	0.002158749	0.041249364	AC096670.3	400997	2
ENSG00000109738	110.6479545	-0.957591832	0.312282615	-3.066426965	0.002166337	0.041366091	GLRB	2743	4
ENSG00000248846	2.542067653	-3.245969728	1.059074841	-3.064910622	0.002177351	0.041516958	CTD-2016O11.1	101928741	5
ENSG00000118971	46600.20742	-0.832225408	0.27153586	-3.064882136	0.002177558	0.041516958	CCND2	894	12
ENSG00000151893	3071.046065	-0.45742675	0.14925534	-3.064726197	0.002178694	0.041516958	CACUL1	143384	10
ENSG00000166165	232.4090688	-1.084148713	0.353794969	-3.064341801	0.002181495	0.041542028	CKB	1152	14
ENSG00000257550	2.048835128	2.276309888	0.742864684	3.064232204	0.002182295	NA	RP11-793H13.3	100652999	12
ENSG00000239801	50.53480267	0.927512944	0.30271178	3.064013385	0.002183891	0.041550393	RP11-755B10.2	NA	3
ENSG00000266127	54.43711603	2.263123522	0.738647734	3.063873912	0.00218491	0.041550393	RP11-474N24.2	NA	18
ENSG00000062038	8221.602795	-1.27964771	0.417704703	-3.063522392	0.002187478	0.041550393	CDH3	1001	16
ENSG00000148655	341.2205164	0.770942466	0.251656813	3.06346749	0.00218788	0.041550393	C10orf11	83938	10
ENSG00000172935	4.000725762	3.164641117	1.033365117	3.062461724	0.002195245	0.041661974	MRGPRF	116535	11
ENSG00000113319	651.7301434	1.018839459	0.332852436	3.060934358	0.002206475	0.041846674	RASGRF2	5924	5
ENSG00000243753	219.0498694	0.839584948	0.274312853	3.060683955	0.002208321	0.04185329	HLA-L	3139	6
ENSG00000224986	19.03560959	1.504678133	0.491807805	3.059484045	0.002217186	0.041989357	PPP1R8P1	NA	1
ENSG00000147592	454.7778266	-0.914818037	0.299035163	-3.059232325	0.00221905	0.041989357	LACTB2	51110	8
ENSG00000253582	4.726841035	1.562592394	0.510833568	3.058907032	0.002221461	0.041989357	RP11-649G15.2	NA	8
ENSG00000242318	11.65234286	2.084851015	0.681568726	3.058900645	0.002221508	0.041989357	RP11-810D13.1	NA	4
ENSG00000205562	33.88814915	1.691564999	0.553049072	3.058616466	0.002223616	0.042000806	RP11-497E19.1	100506731	14
ENSG00000084234	28064.99507	-0.932818195	0.305002244	-3.058397807	0.00222524	0.042003088	APLP2	334	11
ENSG00000206712	53.41040907	0.796215899	0.260450454	3.057072417	0.002235103	0.042139378	RNU6-26P	100873741	3
ENSG00000265148	14.12578602	1.292692205	0.422859889	3.057022524	0.002235475	0.042139378	BZRAP1-AS1	100506779	17
ENSG00000114251	1939.301094	1.172177879	0.383511478	3.056434939	0.002239861	0.042193605	WNT5A	7474	3
ENSG00000256238	48.16007794	-0.672424179	0.220023945	-3.056140915	0.002242059	0.042206564	RP11-473N11.2	NA	12
ENSG00000029993	2299.682117	-0.782324837	0.256044462	-3.05542573	0.002247413	0.042278882	HMGB3	3149	X
ENSG00000257467	6.105450063	2.055441259	0.67283754	3.054884924	0.002251469	0.042326707	RP11-121G22.3	NA	12
ENSG00000227007	3.769571265	-4.609327717	1.509123838	-3.054307143	0.00225581	0.042361096	AC105253.1	NA	2
ENSG00000225216	13.92478764	1.757226896	0.575340495	3.054238163	0.002256329	0.042361096	AC007362.3	NA	2
ENSG00000241599	2.493664329	2.958040926	0.968774312	3.053384972	0.002262755	NA	RP11-34P13.9	NA	1
ENSG00000170381	40.12658882	-2.291249294	0.750475616	-3.053062943	0.002265184	0.042498808	SEMA3E	9723	7
ENSG00000185386	5.370181545	1.863721271	0.610484083	3.052858089	0.002266731	0.042499307	MAPK11	5600	22
ENSG00000167642	3024.444844	-1.363101988	0.44663715	-3.051922547	0.002273808	0.042603413	SPINT2	10653	19
ENSG00000146555	956.6359529	-1.134322716	0.371702531	-3.051694895	0.002275533	0.042607178	SDK1	221935	7
ENSG00000089053	2580.11748	0.595230391	0.195113391	3.050689584	0.002283165	0.042698351	ANAPC5	51433	12
ENSG00000171943	86.70628498	0.992865862	0.325473814	3.050524558	0.00228442	0.042698351	SRGAP2C	NA	1
ENSG00000230552	40.28590715	2.017018222	0.661219806	3.050450401	0.002284984	0.042698351	AC092162.1	101930299	2
ENSG00000148218	4003.416107	-1.035883801	0.339658156	-3.049783382	0.002290065	0.042764703	ALAD	210	9
ENSG00000213626	56.21685021	1.146863106	0.376095007	3.049397318	0.00229301	0.042791118	LBH	81606	2
ENSG00000165417	8640.350547	-0.750624313	0.246307058	-3.047514432	0.002307424	0.04302537	GTF2A1	2957	14
ENSG00000226216	23.90380197	1.641473084	0.538654842	3.047356035	0.002308641	0.04302537	RPS12P5	NA	3
ENSG00000258997	3.058818677	-3.9200158	1.286469663	-3.047110952	0.002310524	0.043031779	NF1P2	101930488	15
ENSG00000090530	6622.956716	-1.092281276	0.358531433	-3.046542576	0.002314897	0.043084516	LEPREL1	55214	3
ENSG00000004399	272.8830071	1.284973435	0.421827109	3.04620876	0.002317469	0.043103684	PLXND1	23129	3
ENSG00000060709	28.3734317	2.446927373	0.80339799	3.045722548	0.002321219	0.043144737	RIMBP2	23504	12
ENSG00000236711	58.28643801	1.722650836	0.565686402	3.045239959	0.002324947	0.043158062	SMAD9-AS1	NA	13
ENSG00000110318	1105.553976	0.823594769	0.270454039	3.045230061	0.002325024	0.043158062	KIAA1377	57562	11
ENSG00000164109	165.1638718	-1.078462412	0.354219144	-3.044619212	0.002329751	0.043188497	MAD2L1	4085	4
ENSG00000136720	616.3541339	-0.996878466	0.327423071	-3.044618885	0.002329753	0.043188497	HS6ST1	9394	2
ENSG00000102178	55.67549478	-0.796333904	0.261598628	-3.044105808	0.00233373	0.043233555	UBL4A	8266	X
ENSG00000173276	1701.428772	-1.177003037	0.38670148	-3.043699331	0.002336886	0.043260521	ZBTB21	49854	21
ENSG00000260977	13.9771085	1.484693716	0.487826319	3.043488343	0.002338525	0.043260521	RP11-333I13.1	NA	2
ENSG00000133800	365.550445	1.697128804	0.557677994	3.043205619	0.002340723	0.043260521	LYVE1	10894	11
ENSG00000143228	241.5691088	-1.245160129	0.409176972	-3.043084565	0.002341665	0.043260521	NUF2	83540	1
ENSG00000221650	3.512320536	1.97709169	0.649734403	3.042922896	0.002342924	0.043260521	MIR1267	100302286	13
ENSG00000008394	513.7831693	-2.734769199	0.898990931	-3.042043145	0.002349782	0.043358521	MGST1	4257	12
ENSG00000022355	4.702230785	-3.763979984	1.237443826	-3.041738061	0.002352165	0.043373858	GABRA1	2554	5
ENSG00000224577	3.509648326	2.476502218	0.814357193	3.041051566	0.002357535	0.043424087	LINC01117	NA	2
ENSG00000144893	50.11456275	1.100249833	0.361806141	3.040992696	0.002357996	0.043424087	MED12L	116931	3
ENSG00000065328	177.7060638	-1.478703042	0.486359743	-3.040348349	0.002363047	0.043488458	MCM10	55388	10
ENSG00000139364	195.4211513	2.09629601	0.689689983	3.039475797	0.002369902	0.043585936	TMEM132B	114795	12
ENSG00000101407	755.0484713	-0.427944876	0.14082533	-3.038834535	0.002374953	0.043611923	TTI1	9675	20
ENSG00000250510	99.37996335	2.200713089	0.724196648	3.038833574	0.00237496	0.043611923	GPR162	27239	12
ENSG00000133392	8756.810668	1.832021004	0.602895861	3.03870224	0.002375996	0.043611923	MYH11	4629	16
ENSG00000271045	2.51018738	2.447096061	0.80531142	3.038695344	0.00237605	NA	RP11-1113N2.4	NA	5
ENSG00000163950	976.6967672	-0.505409796	0.166357878	-3.038087535	0.002380848	0.043672311	SLBP	7884	4
ENSG00000240531	76.92558679	1.399740577	0.460822842	3.03748089	0.002385645	0.043731616	RPL21P123	NA	17
ENSG00000231754	49.57015913	1.365314843	0.449696931	3.036077747	0.002396776	0.043893331	RP11-204E9.1	NA	6
ENSG00000229992	62.07854825	1.296332532	0.426990782	3.035973112	0.002397607	0.043893331	HMGB3P9	NA	1
ENSG00000149403	28.61689203	1.807343837	0.595392659	3.035549415	0.002400979	0.043926284	GRIK4	2900	11
ENSG00000254004	3539.058924	-0.6622571	0.218249398	-3.03440516	0.002410105	0.044049466	ZNF260	339324	19
ENSG00000272810	30.85493832	1.703096948	0.561279759	3.034310292	0.002410863	0.044049466	U91328.22	NA	6
ENSG00000244113	1.285630758	3.851896735	1.270006657	3.032973658	0.002421567	NA	RP11-468H14.1	NA	8
ENSG00000148672	3488.5252	-0.839265604	0.276732365	-3.032769964	0.002423202	0.044245998	GLUD1	2746	10
ENSG00000016391	59.75885383	-1.552475404	0.511998917	-3.032184936	0.002427904	0.04430291	CHDH	55349	3
ENSG00000065609	89.59312522	1.66707001	0.549921482	3.031469156	0.002433668	0.044368768	SNAP91	9892	6
ENSG00000167280	85.98073109	0.910058301	0.300256308	3.030938153	0.002437952	0.044368768	ENGASE	64772	17
ENSG00000225014	35.21564858	1.685999588	0.556284233	3.030823974	0.002438874	0.044368768	KCTD9P1	NA	17
ENSG00000182010	248.7680955	-1.410533533	0.465397479	-3.030814728	0.002438949	0.044368768	RTKN2	219790	10
ENSG00000007171	505.8323379	-1.63920793	0.540858345	-3.030752774	0.002439449	0.044368768	NOS2	4843	17
ENSG00000109208	7.017881834	-4.528341569	1.494665035	-3.029669835	0.002448212	0.044484708	SMR3A	26952	4
ENSG00000270558	292.4337568	-0.562704243	0.185740185	-3.029523434	0.002449399	0.044484708	CTD-2124B8.2	NA	5
ENSG00000128683	76.19071805	-2.101280565	0.693634856	-3.02937568	0.002450597	0.044484708	GAD1	2571	2
ENSG00000153292	10.69402545	-3.086131301	1.01901793	-3.028534837	0.002457427	0.044579743	GPR110	266977	6
ENSG00000271155	3.993741369	2.15136665	0.710512557	3.027907992	0.002462531	0.044643347	RP11-435O5.5	NA	9
ENSG00000113389	5983.532684	-2.215200325	0.731798893	-3.027061598	0.002469436	0.044739528	NPR3	4883	5
ENSG00000104043	175.7809594	1.316214469	0.434874898	3.026650829	0.002472794	0.044771348	ATP8B4	79895	15
ENSG00000196350	150.9279228	-0.919877045	0.304173143	-3.024188905	0.002493007	0.045108101	ZNF729	100287226	19
ENSG00000148834	252.4355864	-0.681328069	0.225368805	-3.023169372	0.002501422	0.045197937	GSTO1	9446	10
ENSG00000137273	11.22921441	-2.665645172	0.881766088	-3.023075175	0.002502201	0.045197937	FOXF2	2295	6
ENSG00000107789	640.8017524	-0.817831302	0.270536324	-3.022999976	0.002502823	0.045197937	MINPP1	9562	10
ENSG00000170074	118.7776136	-1.808748516	0.598857603	-3.020331558	0.002524981	0.045568655	FAM153A	285596	5
ENSG00000241794	6.987262642	-1.473904893	0.488092666	-3.019723497	0.002530055	0.045630775	SPRR2A	6700	1
ENSG00000250722	1425.650337	-0.896504228	0.297000608	-3.018526574	0.002540071	0.045781877	SEPP1	6414	5
ENSG00000168092	5249.011912	-0.780158134	0.25852288	-3.01775276	0.002546566	0.045859947	PAFAH1B2	5049	11
ENSG00000143198	2203.987506	-0.767754909	0.254424008	-3.017619737	0.002547684	0.045859947	MGST3	4259	1
ENSG00000081148	82.07388548	1.129063063	0.374195779	3.017305715	0.002550325	0.045877944	IMPG2	50939	3
ENSG00000256018	2.029579374	-3.72334461	1.234065378	-3.01713724	0.002551743	NA	HIST1H3G	8968	6
ENSG00000260992	3.049478458	1.807203544	0.599017835	3.016944468	0.002553366	0.045903114	DOCK9-AS2	100861541	13
ENSG00000143420	3723.839104	-0.599338101	0.198707694	-3.016179644	0.002559816	0.045989488	ENSA	2029	1
ENSG00000164430	45.61264833	1.212366199	0.402065415	3.015345648	0.002566866	0.046086529	MB21D1	115004	6
ENSG00000131844	2219.585646	-0.534991882	0.177501869	-3.014007044	0.002578218	0.046260648	MCCC2	64087	5
ENSG00000113638	533.7294124	-0.591939661	0.196425859	-3.013552621	0.002582083	0.046278441	TTC33	23548	5
ENSG00000253155	2.714494355	4.058574221	1.346864717	3.013349573	0.002583811	0.046278441	CTB-47B11.1	NA	5
ENSG00000234779	83.995861	1.648232095	0.546984514	3.013306687	0.002584176	0.046278441	RP11-62F24.2	NA	9
ENSG00000111640	1964.35337	-0.923005345	0.306441048	-3.012016014	0.002595189	0.046421609	GAPDH	2597	12
ENSG00000250616	28.7633164	1.00831726	0.334771836	3.011953668	0.002595722	0.046421609	RP11-455F5.3	101928595	16
ENSG00000131943	100.6605617	-0.850390541	0.282365359	-3.011667385	0.002598171	0.046421609	C19orf12	83636	19
ENSG00000259118	71.02972115	0.611140364	0.202940582	3.011425113	0.002600245	0.046421609	RP11-840I19.3	100506321	14
ENSG00000086232	5160.607302	-0.691468333	0.229617018	-3.01139846	0.002600474	0.046421609	EIF2AK1	27102	7
ENSG00000252146	10.07134292	1.266374088	0.420640776	3.010583279	0.002607464	0.046516698	AL390776.1	NA	1
ENSG00000196422	217.5400338	-0.619508375	0.205794488	-3.010325397	0.002609679	0.046526523	PPP1R26	9858	9
ENSG00000157224	1489.420044	-0.659497153	0.219114918	-3.009823156	0.002613998	0.046559702	CLDN12	9069	7
ENSG00000168078	76.8651591	-1.600613603	0.531814485	-3.009721717	0.002614871	0.046559702	PBK	55872	8
ENSG00000108381	298.8267806	1.188364415	0.394930535	3.009046678	0.002620688	0.046586694	ASPA	443	17
ENSG00000176824	293.4023686	1.202119473	0.399535167	3.008795151	0.002622859	0.046586694	AC009951.1	NA	2
ENSG00000182256	3.665536937	-2.744891423	0.912358494	-3.008566744	0.002624831	0.046586694	GABRG3	2567	15
ENSG00000197927	296.8281635	-1.086489707	0.36115021	-3.008414996	0.002626143	0.046586694	C2orf27A	29798	2
ENSG00000076248	1236.541868	-0.693390199	0.230500354	-3.008195808	0.002628038	0.046586694	UNG	7374	12
ENSG00000220184	8.631576156	3.262836074	1.084686101	3.008092452	0.002628931	0.046586694	HMGB3P18	NA	6
ENSG00000215474	4.94765061	-4.238984566	1.409362736	-3.007731408	0.002632057	0.046586694	SKOR2	652991	18
ENSG00000227972	2.391065133	-2.814643196	0.935804374	-3.007726052	0.002632103	NA	PRKRIRP3	NA	10
ENSG00000182831	2443.126929	-0.365220073	0.121436725	-3.007492785	0.002634124	0.046586694	C16orf72	29035	16
ENSG00000119139	473.9866988	1.234474982	0.410480512	3.007389991	0.002635015	0.046586694	TJP2	9414	9
ENSG00000270081	130.0444115	-0.714971463	0.23774789	-3.007267336	0.002636078	0.046586694	RP5-935K16.1	NA	2
ENSG00000171469	1492.308084	-0.505767823	0.168182458	-3.007256693	0.002636171	0.046586694	ZNF561	93134	19
ENSG00000198374	159.8890225	-1.526618622	0.507649111	-3.007231943	0.002636385	0.046586694	HIST1H2AL	85235	6
ENSG00000141480	585.3018087	-1.022422003	0.340062307	-3.006572567	0.00264211	0.046658358	ARRB2	409	17
ENSG00000207870	6.8904691	2.71826618	0.904890112	3.00397379	0.002664783	0.04701478	MIR221	407006	X
ENSG00000156218	344.8258361	-1.675690101	0.557842995	-3.003874057	0.002665656	0.04701478	ADAMTSL3	57188	15
ENSG00000133216	53.32961699	1.275346243	0.424610145	3.003569882	0.002668323	0.04703213	EPHB2	2048	1
ENSG00000162391	2.876798195	2.048259747	0.682317357	3.001916522	0.002682857	0.047258524	FAM151A	338094	1
ENSG00000163293	55.82348032	-2.078800509	0.69255315	-3.001647612	0.002685228	0.0472705	NIPAL1	101927157	4
ENSG00000212429	6.587431483	1.984765422	0.661321259	3.001212188	0.002689071	0.047308359	RNU11-6P	NA	8
ENSG00000072657	286.876786	-1.774483488	0.591305169	-3.000960556	0.002691294	0.047317692	TRHDE	29953	12
ENSG00000200150	3.707022394	4.017946309	1.33938213	2.999850618	0.00270112	0.047460604	SNORD113	NA	14
ENSG00000201957	45.15640071	1.040512128	0.34693845	2.999126005	0.002707553	0.047543747	SNORA25	NA	3
ENSG00000167680	32.09544136	1.969520843	0.656817522	2.99858146	0.002712396	0.047598895	SEMA6B	10501	19
ENSG00000205581	9457.04027	-0.511169641	0.170484903	-2.998327902	0.002714654	0.047608632	HMGN1	101927733	21
ENSG00000267269	9.689062821	2.815177112	0.939000386	2.998057459	0.002717064	0.047621026	RP11-2N1.1	NA	18
ENSG00000181751	676.0302351	-1.096112238	0.365667432	-2.997565933	0.00272145	0.047668001	C5orf30	90355	5
ENSG00000251111	12.08716921	1.363023143	0.454828561	2.996784413	0.002728436	0.047760442	FCF1P8	NA	4
ENSG00000249700	22.18830738	1.013549562	0.338254396	2.996412089	0.00273177	0.04778619	SRD5A3-AS1	100506462	4
ENSG00000065600	207.8473274	-0.901149259	0.30076019	-2.996238495	0.002733326	0.04778619	TMEM206	55248	1
ENSG00000186417	427.5477232	-2.39790773	0.800375241	-2.995979395	0.002735649	0.047796921	GLDN	342035	15
ENSG00000165704	410.3907167	-0.71385989	0.238360736	-2.994871978	0.002745601	0.047940826	HPRT1	3251	X
ENSG00000072736	1029.556032	-0.499289774	0.166747064	-2.994294244	0.002750805	0.048000193	NFATC3	4775	16
ENSG00000197254	5.352322961	-2.303224129	0.769250755	-2.994113578	0.002752435	0.048000193	AP000445.1	NA	11
ENSG00000104687	3489.287918	-0.714796059	0.238767185	-2.993694712	0.002756216	0.048036167	GSR	2936	8
ENSG00000155714	15.18639207	1.432711986	0.478610716	2.993480795	0.002758149	0.048039904	PDZD9	255762	16
ENSG00000252126	3.738846916	1.691171988	0.565044501	2.992989019	0.002762597	0.04808742	RNU6-313P	NA	7
ENSG00000186063	694.5557912	-0.690011928	0.230581737	-2.992483002	0.002767181	0.048121259	AIDA	64853	1
ENSG00000010072	373.9458823	-0.534545653	0.178634757	-2.992394442	0.002767984	0.048121259	SPRTN	83932	1
ENSG00000229140	1.521478187	-3.67768495	1.229296231	-2.991699525	0.002774292	NA	CCDC26	NA	8
ENSG00000225032	33.05543343	1.259610641	0.42111448	2.991135906	0.002779418	0.048260719	RP11-228B15.4	NA	9
ENSG00000078401	178.0531072	1.531551453	0.51203081	2.991131435	0.002779458	0.048260719	EDN1	1906	6
ENSG00000272970	12.65914024	1.635152185	0.546772993	2.990550386	0.002784752	0.048294076	RP11-329B9.4	100505710	3
ENSG00000141401	78.50688471	0.969281384	0.324115698	2.990541312	0.002784835	0.048294076	IMPA2	3613	18
ENSG00000235803	4.79890603	-4.577489019	1.530794471	-2.990270153	0.002787308	0.048307004	RP11-343J3.6	NA	10
ENSG00000186660	6014.740701	-0.671964163	0.224805803	-2.989087262	0.002798122	0.048448312	ZFP91	80829	11
ENSG00000120539	561.2958149	-0.756147316	0.252980708	-2.988952485	0.002799357	0.048448312	MASTL	84930	10
ENSG00000008283	176.6497179	-0.909969387	0.304458743	-2.988810166	0.002800661	0.048448312	CYB561	1534	17
ENSG00000167371	46.00454321	1.519880614	0.508639211	2.988131037	0.002806892	0.048526073	PRRT2	112476	16
ENSG00000112685	1123.57325	-0.453165103	0.151674414	-2.987749155	0.002810401	0.048551571	EXOC2	55770	6
ENSG00000253688	2.59431668	2.846620975	0.952822293	2.987567563	0.002812071	0.048551571	RP11-567J20.2	NA	8
ENSG00000165948	395.2509741	-0.873240222	0.292317632	-2.987299173	0.002814541	0.048551571	IFI27L1	122509	14
ENSG00000126705	310.2986415	1.056311057	0.353610621	2.987215297	0.002815314	0.048551571	AHDC1	27245	1
ENSG00000144711	459.05873	0.503461715	0.168562006	2.986804239	0.002819102	0.048586924	IQSEC1	9922	3
ENSG00000159346	1316.796896	-0.722888716	0.242105974	-2.985835923	0.002828043	0.048685056	ADIPOR1	51094	1
ENSG00000229180	340.6535555	0.610612634	0.204511936	2.985706584	0.00282924	0.048685056	GS1-124K5.11	NA	7
ENSG00000184304	2842.163755	-0.624959197	0.209322932	-2.985622219	0.00283002	0.048685056	PRKD1	5587	14
ENSG00000160213	2754.043985	-0.807215941	0.270551991	-2.983588983	0.002848892	0.048957901	CSTB	1476	21
ENSG00000215845	124.6516842	-0.973954166	0.326442884	-2.983536216	0.002849383	0.048957901	TSTD1	100131187	1
ENSG00000271314	8.661226454	2.193860652	0.735423092	2.98312723	0.002853194	0.04899326	RP11-435O5.6	NA	9
ENSG00000119280	1397.642403	-0.819411207	0.274726327	-2.98264537	0.002857689	0.049018075	C1orf198	84886	1
ENSG00000257045	9.482973479	1.429699354	0.47934723	2.982596463	0.002858146	0.049018075	RP11-486F17.1	NA	2
ENSG00000160867	13.51866069	2.553377067	0.856318348	2.981808194	0.002865515	0.049114324	FGFR4	2264	5
ENSG00000177352	29.93087717	-0.856936435	0.287440863	-2.981261699	0.002870634	0.04915609	CCDC71	64925	3
ENSG00000259448	22.69386986	-1.793584446	0.60163722	-2.981172685	0.002871468	0.04915609	RP11-16E12.1	101930428	15
ENSG00000252144	1.745453579	4.571490988	1.533701525	2.980691428	0.002875984	NA	SNORD112	NA	14
ENSG00000137486	139.8853909	1.204510949	0.404126562	2.980529027	0.00287751	0.049229365	ARRB1	408	11
ENSG00000103160	2326.978334	-0.857710976	0.287822574	-2.979998981	0.002882493	0.049284467	HSDL1	83693	16
ENSG00000164171	7416.221496	-1.241764575	0.416748851	-2.979647271	0.002885805	0.049303463	ITGA2	3673	5
ENSG00000103037	1174.52375	-0.778835373	0.261397447	-2.979506423	0.002887132	0.049303463	SETD6	79918	16
ENSG00000065534	6493.593103	1.356254453	0.455283363	2.978923817	0.002892627	0.049367146	MYLK	4638	3
ENSG00000233613	18.17241292	1.152811666	0.387121125	2.977909476	0.002902217	0.049500594	DCUN1D2-AS	NA	13
ENSG00000147050	3549.827487	-0.5355987	0.179878505	-2.977558101	0.002905546	0.049527152	KDM6A	7403	X
ENSG00000256234	22.96245001	1.074561741	0.360949152	2.977044646	0.002910416	0.049566129	RP11-283G6.4	NA	12
ENSG00000215223	17.26612837	2.071038573	0.695692984	2.976943308	0.002911378	0.049566129	CYP51A1P3	NA	6
ENSG00000155330	1092.066388	-0.757737925	0.254555256	-2.976712942	0.002913567	0.049573194	C16orf87	388272	16
ENSG00000205213	6587.62784	-0.807748727	0.27141688	-2.976044556	0.002919924	0.049651147	LGR4	55366	11
ENSG00000163466	8144.830413	-0.684465555	0.230022432	-2.975646983	0.002923712	0.049685332	ARPC2	10109	2
ENSG00000198844	101.6630667	1.566038329	0.526393351	2.975034402	0.002929557	0.049737881	ARHGEF15	22899	17
ENSG00000253553	19.32675026	1.365057555	0.458850582	2.974950037	0.002930363	0.049737881	RP11-586K2.1	NA	8
ENSG00000184486	16.39231927	-2.28228075	0.767269257	-2.974549975	0.002934187	0.049772564	POU3F2	5454	6
ENSG00000121871	14.60596199	-3.354410285	1.127883391	-2.974075434	0.002938728	0.049773907	SLITRK3	22865	3
ENSG00000213410	5.831747122	2.055507018	0.69116664	2.973967344	0.002939764	0.049773907	AC009951.2	NA	2
ENSG00000257539	9.358795611	1.983435221	0.666933813	2.973961106	0.002939823	0.049773907	HSPA8P14	NA	12
ENSG00000260941	150.7086158	1.244107163	0.418356331	2.97379786	0.002941388	0.049773907	LINC00622	644242	1
ENSG00000214144	3.317397378	-1.87093658	0.629220767	-2.97341836	0.002945027	0.049805348	RP11-488L18.1	NA	1
ENSG00000182134	235.1102053	-0.85072278	0.286271896	-2.971729997	0.00296127	0.049990644	TDRKH	11022	1
ENSG00000259532	6.079244503	2.009632914	0.676325947	2.971397034	0.002964483	0.049990644	RP11-138H8.2	NA	15
ENSG00000131018	4294.004768	1.019896415	0.343245075	2.971335905	0.002965073	0.049990644	SYNE1	23345	6
ENSG00000155130	22503.90584	-0.738632457	0.248586368	-2.971331306	0.002965117	0.049990644	MARCKS	4082	6
ENSG00000163808	486.1238948	-1.168450645	0.393250453	-2.971263319	0.002965774	0.049990644	KIF15	56992	3
ENSG00000115541	2885.580092	-0.860412631	0.289593241	-2.971107434	0.00296728	0.049990644	HSPE1	3336	2
ENSG00000113368	591.3804321	-0.89586205	0.301537459	-2.970980959	0.002968502	0.049990644	LMNB1	4001	5
ENSG00000234473	23.63212344	1.279898097	0.430827707	2.97078873	0.00297036	0.049991828	ZNF101P2	NA	1
ENSG00000145386	228.5406145	-1.032342906	0.347592169	-2.969983205	0.00297816	0.050087826	CCNA2	890	4
ENSG00000129518	1901.151302	-0.608784614	0.204989732	-2.969829803	0.002979648	0.050087826	EAPP	55837	14
ENSG00000224072	72.74366934	0.839340624	0.282659877	2.969436736	0.002983462	0.050110257	RP11-75A9.3	NA	X
ENSG00000106028	2732.328105	-0.422532972	0.142299432	-2.96932297	0.002984567	0.050110257	SSBP1	6742	7
ENSG00000092531	1115.787328	0.336381845	0.113296674	2.969035466	0.002987361	0.050127059	SNAP23	8773	15
ENSG00000242052	2.981908325	3.648646166	1.229126021	2.968488263	0.002992685	0.050186274	RP11-190C22.1	NA	3
ENSG00000237583	2.598525149	-2.66327737	0.89727812	-2.96817376	0.002995749	0.050193902	AC093166.1	NA	2
ENSG00000266976	8.538820564	-3.833909727	1.291765272	-2.967961604	0.002997818	0.050193902	AC079466.1	NA	19
ENSG00000104671	1228.2581	-0.623145489	0.209962538	-2.967888911	0.002998527	0.050193902	DCTN6	10671	8
ENSG00000255872	8.815845925	1.689755688	0.569412856	2.967540461	0.003001928	0.050220759	RP11-613M10.9	NA	9
ENSG00000272428	3.489450734	3.020705091	1.018247225	2.96657336	0.003011385	0.05030098	RP11-704J17.5	NA	6
ENSG00000261261	4.2791974	-4.414068897	1.487953964	-2.966535931	0.003011752	0.05030098	RP11-297L17.4	NA	16
ENSG00000168005	115.2383706	-0.646920541	0.218077527	-2.966470455	0.003012393	0.05030098	C11orf84	144097	11
ENSG00000103121	705.3340463	-0.735068288	0.247805237	-2.966314586	0.00301392	0.05030098	CMC2	56942	16
ENSG00000107897	1893.733954	-0.635094457	0.214169209	-2.965386384	0.00302303	0.050422911	ACBD5	91452	10
ENSG00000128829	1741.880896	0.254426318	0.085806257	2.96512549	0.003025595	0.050435601	EIF2AK4	440275	15
ENSG00000126882	526.6872795	-1.603664445	0.540941834	-2.964578345	0.003030981	0.050495269	FAM78A	101927137	9
ENSG00000228232	10.84792509	-1.241282472	0.418739975	-2.964327615	0.003033451	0.050506335	GAPDHP1	NA	X
ENSG00000180305	4.056844274	-3.549420827	1.19757696	-2.963835266	0.003038309	0.050532989	WFDC10A	140832	20
ENSG00000174469	357.9348675	2.420797609	0.816788746	2.963798928	0.003038668	0.050532989	CNTNAP2	26047	7
ENSG00000225614	66.47472432	1.402518508	0.473247541	2.963604428	0.003040589	0.050534874	ZNF469	84627	16
ENSG00000146085	1489.386754	-0.744217702	0.251145291	-2.963295467	0.003043643	0.050555573	MUT	4594	6
ENSG00000260619	2.487335939	-2.531103337	0.854272288	-2.962876559	0.003047788	NA	RP11-775C24.3	NA	15
ENSG00000089057	6245.367926	0.620267236	0.209356403	2.962733536	0.003049204	0.050614084	SLC23A2	9962	20
ENSG00000272368	17.03755426	1.114782795	0.376288612	2.962573834	0.003050786	0.050614084	RP4-605O3.4	NA	12
ENSG00000156504	3316.29799	-0.763207252	0.257654179	-2.962138066	0.003055108	0.050647229	FAM122B	159090	X
ENSG00000006451	1494.209009	-0.627142657	0.211728953	-2.962007071	0.003056408	0.050647229	RALA	5898	7
ENSG00000123572	1198.998196	2.175752522	0.734763874	2.961158813	0.003064839	0.05075685	NRK	203447	X
ENSG00000101343	4151.741482	-0.693292657	0.234157267	-2.960799229	0.003068419	0.050780858	CRNKL1	51340	20
ENSG00000156261	3015.368959	-0.658432338	0.222394637	-2.960648453	0.003069921	0.050780858	CCT8	10694	21
ENSG00000267259	10969.84155	-1.411424915	0.476931922	-2.959384453	0.003082543	0.050908942	CTD-2008P7.9	NA	17
ENSG00000002919	109.190801	0.451583818	0.152606674	2.959135436	0.003085035	0.050908942	SNX11	29916	17
ENSG00000225479	9.35809196	2.344839934	0.792463305	2.958925565	0.003087137	0.050908942	PLCB1-IT1	NA	20
ENSG00000139133	407.836609	-0.649397002	0.219484019	-2.958743905	0.003088957	0.050908942	ALG10	84920	12
ENSG00000236184	103.2391071	0.800735472	0.270640588	2.95866735	0.003089724	0.050908942	TCEA1P4	NA	9
ENSG00000138472	105.8647964	3.892273869	1.315602215	2.95854919	0.003090909	0.050908942	GUCA1C	9626	3
ENSG00000273013	7.042412851	1.519310486	0.513557445	2.958404169	0.003092364	0.050908942	CTD-2002J20.1	NA	3
ENSG00000163009	5.781170087	-2.652549734	0.896650956	-2.958285736	0.003093552	0.050908942	C2orf48	348738	2
ENSG00000182093	545.3985106	-0.504801951	0.170642911	-2.958235699	0.003094054	0.050908942	WRB	7485	21
ENSG00000129472	1714.903576	-0.652695088	0.220770738	-2.956438401	0.003112144	0.05111761	RAB2B	84932	14
ENSG00000242512	17.46892451	-3.123076	1.056391551	-2.956362153	0.003112913	0.05111761	RP11-416O18.1	100996490	3
ENSG00000237704	18.13684176	1.383744801	0.468069602	2.956279999	0.003113743	0.05111761	AP004289.2	NA	8
ENSG00000253112	44.10897335	1.361890905	0.460681992	2.956249492	0.003114051	0.05111761	CTD-2373N4.5	NA	8
ENSG00000250602	43.41111111	1.303870715	0.441084308	2.956057813	0.003115987	0.051119372	RP11-517I3.1	NA	5
ENSG00000261425	22.80754115	2.142700399	0.724936213	2.955708874	0.003119514	0.051147221	RP11-709B3.2	NA	15
ENSG00000170522	845.8032706	-0.848307239	0.287038025	-2.955382793	0.003122813	0.051171304	ELOVL6	79071	4
ENSG00000179008	22.6771587	-2.912220243	0.985584513	-2.954815345	0.003128562	0.051231789	C14orf39	317761	14
ENSG00000016602	3.713498956	-3.150812908	1.066388772	-2.954656866	0.00313017	0.051231789	CLCA4	22802	1
ENSG00000203668	1470.070425	-0.887474372	0.300389975	-2.954407423	0.003132701	0.051243221	CHML	1122	1
ENSG00000224238	40.32687175	0.912371882	0.308847735	2.954115503	0.003135666	0.051261725	WARS2-IT1	NA	1
ENSG00000188647	8524.702324	-0.487876831	0.165266115	-2.952068136	0.003156533	0.05157269	PTAR1	375743	9
ENSG00000163840	2930.360509	-0.906953881	0.307273928	-2.95161352	0.003161183	0.051616748	DTX3L	151636	3
ENSG00000125746	82.81047656	0.615897816	0.208695549	2.951178501	0.003165639	0.051616748	EML2	24139	19
ENSG00000150093	17062.04053	-0.605103567	0.205041266	-2.951130669	0.003166129	0.051616748	ITGB1	3688	10
ENSG00000072609	124.109849	0.7261279	0.246054694	2.9510833	0.003166615	0.051616748	CHFR	55743	12
ENSG00000156011	17679.35911	-0.760283186	0.257673049	-2.95057317	0.003171849	0.051666554	PSD3	23362	8
ENSG00000069275	26185.30273	-0.591145296	0.200359345	-2.950425373	0.003173367	0.051666554	NUCKS1	64710	1
ENSG00000235373	28.39434191	0.82654944	0.280223989	2.949602719	0.003181828	0.051768123	RP11-206L10.3	101928379	1
ENSG00000218027	7.216845928	2.258418962	0.765706196	2.949458908	0.003183309	0.051768123	RP11-157J24.1	NA	6
ENSG00000199482	1.365834693	3.384362406	1.147532351	2.949252282	0.003185438	NA	RNU6-633P	NA	16
ENSG00000232531	9.637368622	-1.448931864	0.491436477	-2.948360431	0.003194644	0.051922245	AC027612.1	NA	2
ENSG00000145861	4.885783703	1.948298184	0.66092611	2.947830558	0.003200124	0.051981099	C1QTNF2	114898	5
ENSG00000188282	89.66777868	-2.024830604	0.687306765	-2.946036194	0.003218747	0.052253242	RUFY4	285180	2
ENSG00000144857	182.7057443	1.266698783	0.430046344	2.945493671	0.003224397	0.05229008	BOC	91653	3
ENSG00000238291	3.767906728	-4.221401484	1.433266478	-2.945301204	0.003226404	0.05229008	RP11-94M14.3	NA	10
ENSG00000164588	14.83325844	-2.881143046	0.97822391	-2.945279721	0.003226628	0.05229008	HCN1	348980	5
ENSG00000170581	1550.170902	0.648819438	0.220319893	2.944897209	0.00323062	0.052300621	STAT2	6773	12
ENSG00000254528	15.24907205	1.178017139	0.400024993	2.944858844	0.00323102	0.052300621	RP11-728F11.4	NA	11
ENSG00000198836	4475.461914	-0.355996746	0.120913325	-2.944230881	0.003237584	0.052376536	OPA1	4976	3
ENSG00000231177	100.3087311	1.230234095	0.417930367	2.943634133	0.003243832	0.05244727	LINC00852	84657	3
ENSG00000165997	5857.854436	-0.847321151	0.287874656	-2.943368347	0.003246619	0.052461981	ARL5B	221079	10
ENSG00000013374	3904.48783	-0.23702897	0.080540794	-2.942967878	0.003250821	0.052499546	NUB1	51667	7
ENSG00000259663	29.73592018	2.700333024	0.917654401	2.942647058	0.003254192	0.052523634	CTD-2314G24.2	642366	5
ENSG00000214676	5.176135616	2.457278623	0.835329062	2.941689372	0.003264272	0.052644354	RPL9P16	NA	4
ENSG00000269996	558.7134764	0.607964669	0.206679716	2.941578785	0.003265438	0.052644354	RP11-343N15.5	NA	1
ENSG00000119929	439.7806098	-0.363972111	0.123744233	-2.941325838	0.003268106	0.052656999	CUTC	51076	10
ENSG00000117153	1388.742958	-0.54467775	0.185225573	-2.940618518	0.003275577	0.052746973	KLHL12	59349	1
ENSG00000248590	11.27677977	-1.942903132	0.660753067	-2.940437555	0.003277491	0.052747409	GLDCP1	NA	4
ENSG00000119514	54.97783115	-1.144785829	0.389366661	-2.940122878	0.003280821	0.052770629	GALNT12	79695	9
ENSG00000207198	5.131638144	1.771934457	0.602744863	2.939775292	0.003284504	0.05279948	RNU6-1195P	NA	4
ENSG00000131845	462.9450033	-0.496672828	0.168966229	-2.939479868	0.003287636	0.052819467	ZNF304	57343	19
ENSG00000265978	3.095658416	2.134523013	0.726298812	2.938904729	0.003293743	0.052887183	AL008721.1	NA	22
ENSG00000015479	28255.08719	-0.279730208	0.095212591	-2.937953965	0.003303861	0.052934501	MATR3	724102	5
ENSG00000230266	9.991798013	1.065953383	0.362825551	2.937922595	0.003304195	0.052934501	XXYLT1-AS2	101410543	3
ENSG00000101336	15.37245402	1.902725365	0.647665015	2.937823291	0.003305254	0.052934501	HCK	3055	20
ENSG00000262003	10.66570734	2.344612787	0.798086939	2.937791203	0.003305596	0.052934501	RP11-676J12.7	NA	17
ENSG00000114853	135.6342983	1.114901277	0.379510048	2.937738493	0.003306158	0.052934501	ZBTB47	92999	3
ENSG00000164938	6856.888167	-1.053230709	0.358556078	-2.937422553	0.003309528	0.052956209	TP53INP1	94241	8
ENSG00000158553	3.371188289	-4.4466796	1.513927379	-2.937181573	0.003312101	0.052956209	POM121L2	94026	6
ENSG00000139517	1160.139088	-0.852152672	0.290159076	-2.936846512	0.003315682	0.052956209	LNX2	222484	13
ENSG00000133794	214.6484908	0.802028761	0.273102096	2.936736019	0.003316863	0.052956209	ARNTL	406	11
ENSG00000231739	30.80953671	1.705398859	0.580714602	2.936724605	0.003316985	0.052956209	GAPDHP59	NA	2
ENSG00000130787	123.6935432	-1.036171083	0.352902263	-2.936141793	0.003323224	0.052999461	HIP1R	9026	12
ENSG00000152402	12108.2694	-1.247960634	0.425037729	-2.936117311	0.003323486	0.052999461	GUCY1A2	2977	11
ENSG00000149809	301.1476672	-0.957571339	0.32618129	-2.935702834	0.00332793	0.053040064	TM7SF2	7108	11
ENSG00000167601	1719.476805	-1.369930773	0.466719986	-2.935230577	0.003332999	0.053090593	AXL	558	19
ENSG00000164054	1111.131671	-0.617576436	0.210426612	-2.934878001	0.003336789	0.053120685	SHISA5	51246	3
ENSG00000153487	615.6485575	-0.886487741	0.302118153	-2.934241892	0.003343635	0.053199386	ING1	3621	13
ENSG00000174738	5332.11981	-0.597457453	0.203673922	-2.93340181	0.003352697	0.053297973	NR1D2	9975	3
ENSG00000232759	3.453279839	3.298527156	1.124505281	2.933314064	0.003353645	0.053297973	AC002480.3	100506178	7
ENSG00000178597	1.172748359	3.116496074	1.063027548	2.931717131	0.003370936	NA	PSAPL1	768239	4
ENSG00000136574	2883.700967	-0.623185438	0.212570068	-2.931670687	0.00337144	0.053527665	GATA4	2626	8
ENSG00000183617	11.70993637	-1.016761049	0.346832728	-2.931560282	0.003372639	0.053527665	MRPL54	116541	19
ENSG00000109854	162.5189053	-1.227804067	0.418838547	-2.93144954	0.003373842	0.053527665	HTATIP2	10553	11
ENSG00000087266	570.5401068	0.710365662	0.242344254	2.931225523	0.003376276	0.053535899	SH3BP2	6452	4
ENSG00000213222	21.50003524	-1.300893172	0.443961449	-2.930193998	0.003387504	0.053630416	AC093724.2	NA	2
ENSG00000178343	14.40699693	-2.433068618	0.830356151	-2.930150654	0.003387977	0.053630416	SHISA3	152573	4
ENSG00000241684	1033.312684	0.970430879	0.331188204	2.930149288	0.003387992	0.053630416	ADAMTS9-AS2	100507098	3
ENSG00000163110	4554.908985	-1.15998347	0.395911687	-2.929904595	0.003390661	0.053642289	PDLIM5	10611	4
ENSG00000231503	148.5978786	-0.688624178	0.23505087	-2.929681463	0.003393096	0.053650457	PTMAP4	NA	12
ENSG00000221502	0.904165763	3.302827838	1.127506522	2.929320385	0.003397041	NA	MIR1245A	100616324	2
ENSG00000251224	2.57650839	1.506705606	0.514404409	2.929029338	0.003400223	0.053712213	CNOT10-AS1	NA	3
ENSG00000130052	27.00600058	1.474557395	0.503438453	2.928972522	0.003400845	0.053712213	STARD8	9754	X
ENSG00000168314	2822.906509	-1.500969377	0.512596441	-2.92816972	0.003409639	0.053792264	MOBP	4336	3
ENSG00000008086	576.7042801	0.55843994	0.190724948	2.927985798	0.003411656	0.053792264	CDKL5	6792	X
ENSG00000183323	1369.073612	-0.578258019	0.197493634	-2.927983084	0.003411686	0.053792264	CCDC125	202243	5
ENSG00000163898	877.8831369	-1.40736111	0.480688812	-2.927800844	0.003413686	0.053793461	LIPH	200879	3
ENSG00000163792	5.618134927	3.233446668	1.10452411	2.927456846	0.003417465	0.053822664	TCF23	150921	2
ENSG00000237210	1.596569768	4.220961513	1.442101593	2.926951563	0.003423022	NA	RP11-339F13.2	NA	7
ENSG00000200480	2.172203414	3.790703035	1.29520029	2.926731151	0.003425449	NA	SNORD114-28	767609	14
ENSG00000268960	3.956450162	3.409075905	1.165096491	2.926003066	0.003433476	0.054041602	AC091150.1	NA	18
ENSG00000254986	62.67159549	-0.812451035	0.27770174	-2.925624571	0.003437655	0.054041602	DPP3	10072	11
ENSG00000260161	27.36854776	-2.279454791	0.779203161	-2.925366459	0.003440508	0.054041602	CTD-2588J6.1	NA	16
ENSG00000266972	6.884328708	-1.909494991	0.652744108	-2.925334703	0.003440859	0.054041602	LRRC37A9P	NA	17
ENSG00000201297	4.296196875	1.771455237	0.605559666	2.925319068	0.003441032	0.054041602	Y_RNA	NA	4
ENSG00000133935	2613.230867	-0.828081844	0.283123884	-2.924803917	0.003446733	0.054076304	C14orf1	11161	14
ENSG00000145864	30.84798115	-2.051467093	0.701411458	-2.92476986	0.003447111	0.054076304	GABRB2	2561	5
ENSG00000253033	2.390610942	3.667613115	1.254066032	2.924577351	0.003449243	NA	RNU7-191P	NA	18
ENSG00000196646	2496.815346	-0.470842734	0.161014858	-2.924219159	0.003453215	0.05414169	ZNF136	7695	19
ENSG00000133606	7610.595451	-0.542510575	0.185559372	-2.923649545	0.00345954	0.0542025	MKRN1	23608	7
ENSG00000188611	95.91955473	-0.722072533	0.246987313	-2.923520745	0.003460972	0.0542025	ASAH2	56624	10
ENSG00000228482	2.100452957	-4.139521864	1.416254911	-2.922864966	0.003468269	NA	RP5-859D4.3	NA	20
ENSG00000198515	56.35914522	-1.976245824	0.676260144	-2.922315979	0.003474389	0.054382158	CNGA1	1259	4
ENSG00000111203	533.2043941	0.626027999	0.214283439	2.921495018	0.003483558	0.054495175	ITFG2	100507424	12
ENSG00000137168	640.506594	-0.994447834	0.340465808	-2.920844941	0.003490835	0.054578466	PPIL1	51645	6
ENSG00000168487	90.52974294	0.960361138	0.328844845	2.920408067	0.003495733	0.054624495	BMP1	649	8
ENSG00000174307	13.98539495	1.442703684	0.494047971	2.920169231	0.003498414	0.054634513	PHLDA3	23612	1
ENSG00000173714	99.97694248	2.010483598	0.688521133	2.920002743	0.003500283	0.054634513	WFIKKN2	124857	17
ENSG00000176312	3.804848449	-3.886973105	1.331303562	-2.919674532	0.003503971	0.05466156	OR4H12P	NA	14
ENSG00000204584	57.49497116	1.064622011	0.364714821	2.91905333	0.003510962	0.054740061	RP11-304F15.3	NA	17
ENSG00000269979	10.81393126	1.238039555	0.424199518	2.91853126	0.003516846	0.054801245	RP11-498E2.7	NA	9
ENSG00000233590	3.701198699	-2.29750612	0.78726839	-2.918326394	0.003519158	0.054806716	RP11-153K11.3	NA	10
ENSG00000215630	26.65612207	0.86824549	0.297585375	2.917634948	0.00352697	0.054883184	GUSBP9	NA	5
ENSG00000249407	5.153588643	-2.058173291	0.705447123	-2.917544384	0.003527994	0.054883184	IL20RB-AS1	NA	3
ENSG00000053702	173.6406318	0.693551708	0.237737165	2.917304524	0.003530709	0.054886622	NRIP2	83714	12
ENSG00000168646	245.3175458	1.04346338	0.357709633	2.917068155	0.003533386	0.054886622	AXIN2	8313	17
ENSG00000185596	25.34150475	0.96694293	0.331484882	2.91700461	0.003534105	0.054886622	WASH3P	NA	15
ENSG00000196917	170.2659413	1.572910445	0.539300468	2.91657534	0.003538972	0.05493169	HCAR1	27198	12
ENSG00000171189	437.5983226	-1.282365573	0.439713848	-2.916363855	0.003541372	0.054938438	GRIK1	2897	21
ENSG00000146757	1172.51718	-0.607015173	0.208239171	-2.914990339	0.003556996	0.055131021	ZNF92	168374	7
ENSG00000142168	4417.367022	-0.758744214	0.260302223	-2.914858752	0.003558496	0.055131021	SOD1	6647	21
ENSG00000108561	893.8495732	-0.796335909	0.273208722	-2.91475288	0.003559703	0.055131021	C1QBP	708	17
ENSG00000108091	7915.108622	-0.686309934	0.235550505	-2.913642383	0.003572389	0.055296861	CCDC6	8030	10
ENSG00000270127	31.46066556	1.47660175	0.506863867	2.913211704	0.00357732	0.055304192	RP11-526I2.5	441733	15
ENSG00000043093	2871.178375	-0.366284577	0.125734662	-2.913155128	0.003577968	0.055304192	DCUN1D1	54165	3
ENSG00000204231	539.8351749	0.408541069	0.140249583	2.91295746	0.003580234	0.055304192	RXRB	6257	6
ENSG00000224539	2.596197915	-4.056010843	1.392458214	-2.912842053	0.003581557	0.055304192	RP11-432N13.3	NA	X
ENSG00000117868	5266.508244	-0.788065491	0.270558346	-2.912737693	0.003582754	0.055304192	ESYT2	57488	7
ENSG00000204011	1.96151032	3.141680366	1.078955831	2.911778477	0.003593774	NA	COL5A1-AS1	NA	9
ENSG00000078328	1653.941155	-1.367735422	0.469807352	-2.911268668	0.003599643	0.055534235	RBFOX1	54715	16
ENSG00000086504	15.26040889	-0.958622702	0.329388028	-2.910314343	0.003610654	0.055673379	MRPL28	10573	16
ENSG00000236583	20.69075118	1.295891283	0.445342597	2.909874986	0.003615734	0.055699285	AP004290.1	NA	8
ENSG00000162891	12.35784254	-3.335203516	1.146246805	-2.909673118	0.003618069	0.055699285	IL20	50604	1
ENSG00000145416	493.9593877	0.684205694	0.235158683	2.909548932	0.003619507	0.055699285	1-Mar	55016	4
ENSG00000180205	2.12462409	-3.767084397	1.294743578	-2.909521593	0.003619824	NA	WFDC9	259240	20
ENSG00000128805	133.0068386	1.207341004	0.414967951	2.909480122	0.003620304	0.055699285	ARHGAP22	58504	10
ENSG00000163900	3410.541852	-0.823359965	0.283009127	-2.909305339	0.003622329	0.055699782	TMEM41A	90407	3
ENSG00000158623	879.1674938	-0.625811765	0.215120615	-2.909120387	0.003624473	0.055702107	COPG2	26958	7
ENSG00000196557	14.27989501	2.920016665	1.003862544	2.908781369	0.003628405	0.055731903	CACNA1H	8912	16
ENSG00000151092	3646.64989	-0.597145124	0.205419412	-2.906955668	0.003649649	0.056027426	NGLY1	55768	3
ENSG00000081277	2.114984595	-3.392467076	1.167198989	-2.906502753	0.003654937	NA	PKP1	5317	1
ENSG00000105875	406.1769623	0.682863544	0.234952008	2.906395857	0.003656186	0.056096967	WDR91	29062	7
ENSG00000272551	1.992776674	3.742872575	1.287954991	2.90605852	0.00366013	NA	RP11-324L17.1	NA	2
ENSG00000258763	2.869495191	-3.815665281	1.313321019	-2.905356136	0.003668354	0.056252797	RP11-110A12.2	NA	12
ENSG00000157600	355.4676088	0.63710045	0.219308007	2.905048738	0.003671959	0.056277203	TMEM164	101928589	X
ENSG00000144381	15729.37541	-0.773840676	0.266418825	-2.904602091	0.003677203	0.056322498	HSPD1	3329	2
ENSG00000108244	4.51837476	-2.560855423	0.881699463	-2.904453878	0.003678944	0.056322498	KRT23	25984	17
ENSG00000229572	2.230263471	-3.462343905	1.192117184	-2.904365404	0.003679984	NA	EIF4BP4	NA	3
ENSG00000215504	37.88529087	1.307591386	0.450267454	2.904032645	0.003683897	0.056367462	AP000974.1	NA	11
ENSG00000231386	1.5511087	3.417436284	1.176829085	2.903935947	0.003685035	NA	AC007395.4	NA	2
ENSG00000120049	99.32360319	0.754043072	0.259711119	2.903391564	0.003691448	0.056452092	KCNIP2	30819	10
ENSG00000174059	708.3709919	1.084518177	0.373711525	2.90201962	0.003707653	0.056668915	CD34	947	1
ENSG00000163113	3608.726069	-0.55850129	0.192511901	-2.901126051	0.003718243	0.056799714	OTUD7B	56957	1
ENSG00000182095	786.2351228	-0.499601733	0.172233073	-2.900730532	0.003722939	0.056820735	TNRC18	84629	7
ENSG00000179776	283.0977546	1.261174812	0.434787744	2.900667805	0.003723684	0.056820735	CDH5	1003	16
ENSG00000196963	534.8358428	-1.552752962	0.535349455	-2.90044745	0.003726303	0.05682968	PCDHB16	57717	5
ENSG00000267543	11.01606609	1.878663019	0.647792134	2.900101622	0.003730417	0.056861399	RP11-666A8.7	NA	17
ENSG00000180672	996.2604506	1.278529867	0.440886376	2.899907861	0.003732724	0.056865553	AC007362.1	NA	2
ENSG00000161835	25.62670244	1.790117373	0.617358879	2.899638175	0.003735936	0.056883498	GRASP	160622	12
ENSG00000203652	8.03978569	1.614415885	0.556894454	2.898962043	0.003744002	0.056950321	AC099048.1	NA	3
ENSG00000175874	6.913396913	-2.130749908	0.735012856	-2.898928762	0.0037444	0.056950321	CREG2	200407	2
ENSG00000236708	15.64889061	-1.551248051	0.535161245	-2.898655435	0.003747665	0.056958985	AC073316.1	NA	7
ENSG00000105609	50.03252108	1.486964811	0.513013291	2.898491786	0.003749621	0.056958985	LILRB5	10990	19
ENSG00000236255	20.58379815	1.181495545	0.407641427	2.898369664	0.003751082	0.056958985	AC009404.2	NA	2
ENSG00000269190	171.8001616	1.028816955	0.355019499	2.897916761	0.003756503	0.056989879	FBXO17	115290	19
ENSG00000184205	5962.715437	1.202775279	0.41505651	2.897859087	0.003757194	0.056989879	TSPYL2	64061	X
ENSG00000176532	997.2976596	-1.646975577	0.56842901	-2.897416473	0.003762499	0.057039405	PRR15	222171	7
ENSG00000245685	47.12985639	1.015089016	0.350403914	2.89691118	0.003768564	0.057100388	AF146191.4	728339	4
ENSG00000230910	33.4762313	1.371590508	0.473521523	2.896574793	0.003772607	0.057130677	RP3-525N10.2	NA	6
ENSG00000175376	5986.758285	-0.880709515	0.304091986	-2.89619443	0.003777183	0.057169004	EIF1AD	84285	11
ENSG00000100191	36.02344159	1.549436202	0.535124002	2.895471324	0.003785896	0.057263259	SLC5A4	6527	22
ENSG00000165568	159.1936609	1.356668533	0.46860242	2.8951377	0.003789922	0.057263259	AKR1E2	83592	10
ENSG00000173548	657.1754747	0.575321661	0.198726945	2.895036001	0.003791151	0.057263259	SNX33	257364	15
ENSG00000101003	424.6735253	-0.836062522	0.288805848	-2.894894715	0.003792857	0.057263259	GINS1	9837	20
ENSG00000179626	2.836919894	-4.203427136	1.452046833	-2.894828899	0.003793653	0.057263259	OR6C4	341418	12
ENSG00000184788	214.955272	-0.67900283	0.234597518	-2.894330839	0.003799676	0.057294232	SATL1	340562	X
ENSG00000117322	16.33734118	-1.858435889	0.642097523	-2.894320288	0.003799804	0.057294232	CR2	1380	1
ENSG00000147684	1213.907128	-0.893350865	0.308699129	-2.893920908	0.00380464	0.057333233	NDUFB9	4715	8
ENSG00000253495	2.872917827	3.345987972	1.156273713	2.893768089	0.003806492	0.057333233	RP11-99I9.2	NA	8
ENSG00000166823	2.087038262	-3.365072155	1.163001083	-2.89343854	0.003810489	NA	MESP1	55897	15
ENSG00000254838	256.2778823	1.155803555	0.399486442	2.893223485	0.003813099	0.057401818	GVINP1	387751	11
ENSG00000225276	6.339899525	-3.842029566	1.328062587	-2.892958212	0.003816321	0.057411607	MTND1P18	NA	10
ENSG00000132603	659.237718	-0.736930916	0.254743779	-2.89283184	0.003817856	0.057411607	NIP7	51388	16
ENSG00000147402	11.90628598	-2.194905782	0.758874818	-2.892316003	0.003824131	0.057475044	GABRQ	NA	X
ENSG00000146918	477.4570893	-0.550118622	0.190215974	-2.89207373	0.003827081	0.057488477	NCAPG2	54892	7
ENSG00000183150	9.688294922	-2.301240524	0.79582564	-2.891639083	0.003832379	0.057495666	GPR19	2842	12
ENSG00000250280	673.6138263	1.674487335	0.579098843	2.891539766	0.003833591	0.057495666	RP11-305O6.3	NA	12
ENSG00000113810	5474.318577	-0.828210505	0.286433828	-2.891454936	0.003834626	0.057495666	SMC4	10051	3
ENSG00000164283	529.5255934	-1.60615472	0.555501501	-2.891359821	0.003835787	0.057495666	ESM1	11082	5
ENSG00000170537	43.73969165	-1.105378637	0.382334514	-2.891129617	0.003838598	0.05750649	TMC7	79905	16
ENSG00000125895	18.64327053	1.89156074	0.654303166	2.890954586	0.003840736	0.05750649	TMEM74B	55321	20
ENSG00000172687	1600.693705	-0.706868255	0.244526009	-2.890769193	0.003843002	0.05750649	ZNF738	NA	19
ENSG00000170456	9149.134953	-0.611005185	0.211374595	-2.890627347	0.003844737	0.05750649	DENND5B	160518	12
ENSG00000113300	3681.32821	-0.483718753	0.16735243	-2.890419657	0.003847279	0.057513729	CNOT6	57472	5
ENSG00000205765	4632.737901	-0.67393938	0.23318218	-2.890183889	0.003850165	0.057526121	C5orf51	285636	5
ENSG00000226674	24.58350054	1.772628873	0.613373258	2.889967649	0.003852815	0.057534955	TEX41	401014	2
ENSG00000205412	2.037236633	-3.72386895	1.288564992	-2.889934906	0.003853216	NA	HNRNPA1P20	NA	3
ENSG00000196796	13.18738534	0.977024805	0.338109839	2.889666881	0.003856503	0.057559278	CTB-134H23.2	NA	16
ENSG00000233491	12.88875879	-2.947561841	1.020237781	-2.889093008	0.003863548	0.05763366	AC010091.1	100128317	7
ENSG00000204577	13.80526244	2.016884521	0.698172757	2.888804383	0.003867096	0.057655817	LILRB3	101929809	19
ENSG00000130707	768.6379147	-1.337473495	0.463029462	-2.888527845	0.003870498	0.057675778	ASS1	445	9
ENSG00000184344	1.499336413	-2.894502065	1.002122202	-2.888372356	0.003872412	NA	GDF3	9573	12
ENSG00000138430	5540.96442	-0.707997842	0.2451224	-2.888344114	0.003872759	0.057678736	OLA1	29789	2
ENSG00000169122	254.7071903	0.801273775	0.27745189	2.887973751	0.003877322	0.057715945	FAM110B	90362	8
ENSG00000188599	154.5480109	0.552346303	0.191279082	2.887646135	0.003881363	0.057735961	NPIPP1	NA	16
ENSG00000116044	11187.44589	-0.634666568	0.219795673	-2.887529851	0.003882798	0.057735961	NFE2L2	4780	2
ENSG00000198765	153.1924746	-2.025108215	0.701378225	-2.887326897	0.003885303	0.057741315	SYCP1	6847	1
ENSG00000145431	8247.071767	-0.663742147	0.229894168	-2.88716392	0.003887317	0.057741315	PDGFC	56034	4
ENSG00000130590	14.25736854	-1.285090131	0.445130086	-2.886999038	0.003889354	0.057741315	SAMD10	140700	20
ENSG00000233178	48.55577592	1.759845145	0.609692366	2.88644773	0.003896175	0.057811869	RP11-88I18.2	NA	9
ENSG00000251718	9.695254232	1.234040563	0.427622009	2.885820973	0.003903942	0.057861857	RNU2-13P	NA	2
ENSG00000248187	3.258227112	-2.603751794	0.902345906	-2.885536218	0.003907475	0.057861857	RP11-184M15.1	NA	4
ENSG00000134504	1319.185898	-0.534082014	0.185090862	-2.885512594	0.003907768	0.057861857	KCTD1	284252	18
ENSG00000233429	70.43147536	1.611753688	0.5585986	2.885352178	0.00390976	0.057861857	HOTAIRM1	100506311	7
ENSG00000048405	1115.386171	-0.34858877	0.12081802	-2.885238216	0.003911176	0.057861857	ZNF800	168850	7
ENSG00000124549	191.0537906	0.852301724	0.295407297	2.885174915	0.003911962	0.057861857	BTN2A3P	54718	6
ENSG00000259763	21.81466078	2.406158207	0.83421796	2.884327983	0.0039225	0.057987036	RP11-327J17.1	NA	15
ENSG00000238359	4.881595435	1.399975377	0.485509972	2.883515188	0.003932637	0.058100558	snoU13	NA	3
ENSG00000187097	1574.66441	-0.915103	0.317371719	-2.883379152	0.003934336	0.058100558	ENTPD5	957	14
ENSG00000230126	1.114171511	2.799645334	0.971120687	2.882901549	0.003940306	NA	FGF12-AS2	NA	3
ENSG00000259686	2.590926194	-3.624318555	1.257218283	-2.882807707	0.00394148	0.058175324	HNRNPA1P71	NA	15
ENSG00000227208	4.752779566	-3.718871032	1.290166746	-2.882473172	0.003945667	0.058206401	LINC00552	100130386	13
ENSG00000165480	178.0176328	-1.010226449	0.350570114	-2.881667342	0.003955771	0.058283366	SKA3	221150	13
ENSG00000235610	2.570794901	-3.661027432	1.27054081	-2.881471735	0.003958227	0.058283366	AC013448.2	NA	2
ENSG00000248483	224.71015	0.900588417	0.312558127	2.881346986	0.003959794	0.058283366	POU5F2	134187	5
ENSG00000267026	1.518388524	-3.301298421	1.145767766	-2.881298043	0.003960409	NA	RP11-92C4.3	NA	9
ENSG00000132604	993.3090286	-0.396622962	0.137664119	-2.88109178	0.003963002	0.058283366	TERF2	7014	16
ENSG00000229456	702.4619768	0.970823558	0.336965686	2.881075424	0.003963208	0.058283366	RLIMP1	NA	13
ENSG00000105778	4262.337283	-0.477615531	0.165777675	-2.881060627	0.003963394	0.058283366	AVL9	23080	7
ENSG00000224727	50.21489112	1.077968622	0.374394467	2.879232249	0.003986446	0.058576217	FCF1P7	NA	1
ENSG00000207258	23.92038925	2.160708447	0.750467748	2.879148974	0.003987499	0.058576217	Y_RNA	NA	8
ENSG00000251354	29.95565599	1.391041794	0.483269166	2.878399644	0.003996984	0.058684714	RP11-697N18.1	NA	8
ENSG00000117054	3083.80734	-0.707138745	0.245725095	-2.877763647	0.004005051	0.058772282	ACADM	34	1
ENSG00000188549	62.97297221	1.225464499	0.425981016	2.876805428	0.004017232	0.058920108	C15orf52	388115	15
ENSG00000113575	3378.841733	-0.678060569	0.235769612	-2.875945556	0.004028192	0.059049871	PPP2CA	5515	5
ENSG00000010278	933.7630318	-1.806202632	0.628167483	-2.875352004	0.004035773	0.059129996	CD9	928	12
ENSG00000051180	88.40340969	-1.13287321	0.394054306	-2.874916459	0.004041344	0.05916568	RAD51	5888	15
ENSG00000253927	2.795267872	-4.163100043	1.448155901	-2.874759576	0.004043353	0.05916568	GS1-39E22.1	NA	5
ENSG00000248222	21.00553451	2.010139202	0.69926022	2.874665462	0.004044558	0.05916568	CTB-174D11.1	101927927	5
ENSG00000245954	2.329901121	-3.530956958	1.228819801	-2.873453826	0.004060104	NA	RP11-18H21.1	100996286	4
ENSG00000247844	4.505883016	-3.380828945	1.176592483	-2.873406889	0.004060708	0.059370858	CCAT1	100507056	8
ENSG00000106565	777.4882451	-1.251202023	0.435483165	-2.873135229	0.004064201	0.059390874	TMEM176B	28959	7
ENSG00000074319	888.8871318	-0.365891119	0.127372279	-2.872611865	0.004070939	0.059458258	TSG101	7251	11
ENSG00000226068	26.95963379	-2.028139339	0.706106887	-2.87228375	0.004075169	0.059486927	HNRNPA3P4	NA	6
ENSG00000206567	9.402986219	1.061404139	0.369573148	2.871973094	0.004079177	0.059486927	AC022007.5	NA	3
ENSG00000105767	98.05295776	-0.7429155	0.258678497	-2.871964648	0.004079286	0.059486927	CADM4	199731	19
ENSG00000143771	1034.124918	-0.678480818	0.236258581	-2.87177217	0.004081771	0.059492135	CNIH4	29097	1
ENSG00000152952	9018.198898	-1.297965332	0.452020304	-2.87147573	0.004085602	0.059516931	PLOD2	5352	3
ENSG00000250303	307.7969587	0.949417607	0.330677552	2.871128082	0.004090098	0.059551396	RP11-356J5.12	100506870	11
ENSG00000267056	11.16213282	-2.619334829	0.912457946	-2.87063622	0.004096467	0.059587241	AC005336.4	NA	19
ENSG00000196591	8549.133455	-0.638520027	0.222433667	-2.870608738	0.004096823	0.059587241	HDAC2	3066	6
ENSG00000117477	488.0416143	-0.792065488	0.275947693	-2.870346481	0.004100222	0.059605678	CCDC181	57821	1
ENSG00000231244	1.770296778	-3.828548119	1.33416391	-2.869623508	0.004109608	NA	PSMC1P3	NA	7
ENSG00000080986	354.4490694	-1.17628192	0.40992748	-2.869487844	0.004111371	0.059736687	NDC80	10403	18
ENSG00000198087	9566.535526	-0.78394221	0.273253846	-2.868915559	0.004118817	0.059794808	CD2AP	23607	6
ENSG00000107738	43.25182069	1.238115887	0.431571942	2.868851673	0.004119649	0.059794808	C10orf54	64115	10
ENSG00000183718	1339.880219	0.457793049	0.159638353	2.867688384	0.004134826	0.059983939	TRIM52	84851	5
ENSG00000141434	22.9424645	1.31299025	0.457934116	2.867203388	0.004141168	0.060021463	MEP1B	4225	18
ENSG00000251629	1.224269988	-3.412725172	1.190316716	-2.867073212	0.004142872	NA	RP11-774D14.1	NA	5
ENSG00000144821	92.68992564	-1.304405295	0.454981921	-2.866938743	0.004144632	0.060021463	MYH15	22989	3
ENSG00000024526	147.0810433	-1.497590506	0.522375836	-2.866883197	0.00414536	0.060021463	DEPDC1	55635	1
ENSG00000146281	841.5985311	-0.591233011	0.206232016	-2.866834275	0.004146001	0.060021463	PM20D2	135293	6
ENSG00000255367	94.2149189	-1.45464111	0.507451183	-2.866563641	0.004149547	0.060041714	RP13-726E6.2	101927708	11
ENSG00000165966	1628.133435	-1.400468635	0.488651783	-2.865984909	0.004157141	0.060120469	PDZRN4	29951	12
ENSG00000134709	927.4342477	-1.406269077	0.490719886	-2.865726693	0.004160533	0.060138413	HOOK1	51361	1
ENSG00000047597	20.66891646	-1.482087876	0.517238897	-2.865383642	0.004165043	0.060172496	XK	7504	X
ENSG00000229042	13.67628282	-2.742429536	0.957177035	-2.865122579	0.004168478	0.060191021	RP1-232N11.2	101927159	20
ENSG00000051341	263.4480997	-1.07154204	0.374048909	-2.864711039	0.004173899	0.06023818	POLQ	10721	3
ENSG00000252755	3.288503493	1.916145698	0.669031264	2.864060022	0.004182487	0.060330979	RNU6-703P	NA	8
ENSG00000125733	418.9467181	1.045028542	0.36490408	2.863844497	0.004185334	0.060340907	TRIP10	9322	19
ENSG00000251254	22.65413839	2.029616912	0.708835862	2.863310143	0.0041924	0.060411616	GTF2F2P1	NA	4
ENSG00000086061	15020.87403	-0.698120746	0.24387157	-2.862657367	0.004201046	0.060505016	DNAJA1	3301	9
ENSG00000058404	33.51724654	-1.746193086	0.610117924	-2.862058331	0.004208994	0.060561658	CAMK2B	816	7
[truncated: 38,562 more rows]
