# Supplementary material for: Multiplexed Imaging Mass Cytometry Reveals Tumor-immune Microenvironment–dependent Hormone Receptor Expression in Adult-Type Ovarian Granulosa Cell Tumors
Source: Cancer Res Commun. 2025 Oct 27;5(10):1894–909. doi: 10.1158/2767-9764.CRC-25-0333 (PMC12555029; doi:10.1158/2767-9764.CRC-25-0333)
Supplement: Supplementary Table S3 — Enriched GO terms between AGCT-2 and AGCT-1. [file crc-25-0333_supplementary_table_s3_suppst3.csv]

Table S3. Enriched GO terms between AGCT-2 and AGCT-1
ID	ONTOLOGY	Description	GeneRatio	BgRatio	RichFactor	FoldEnrichment	zScore	pvalue	p.adjust	qvalue	geneID	Count
GO:0030198	BP	extracellular matrix organization	53/1071	317/16538	0.167192429	2.581725855	7.482420111	1.55E-10	3.39E-07	3.04E-07	IBSP/FSCN1/COL4A4/IMPG2/COL16A1/ADAMTS2/MMP2/LTBP4/LAMB1/TGFB2/TLL2/MMP15/AEBP1/ENG/COL1A1/COL9A1/SMOC2/COL7A1/NID1/FMOD/LOXL1/COL5A1/MYH11/LOXL2/ADAMTS7/FOXF2/EMILIN1/SLC39A8/COL2A1/FBLN5/COL6A1/ADAMTS10/CTSK/ADAMTS19/CSGALNACT1/NOTCH1/ADAMTSL3/CREB3L1/FGFR4/DDR2/ITGA2/COL1A2/ATP7A/SPINT2/COL3A1/NDNF/DAG1/OLFML2A/COL14A1/SULF2/LAMA2/COL5A2/COL15A1	53
GO:0043062	BP	extracellular structure organization	53/1071	318/16538	0.166666667	2.573607221	7.455976502	1.75E-10	3.39E-07	3.04E-07	IBSP/FSCN1/COL4A4/IMPG2/COL16A1/ADAMTS2/MMP2/LTBP4/LAMB1/TGFB2/TLL2/MMP15/AEBP1/ENG/COL1A1/COL9A1/SMOC2/COL7A1/NID1/FMOD/LOXL1/COL5A1/MYH11/LOXL2/ADAMTS7/FOXF2/EMILIN1/SLC39A8/COL2A1/FBLN5/COL6A1/ADAMTS10/CTSK/ADAMTS19/CSGALNACT1/NOTCH1/ADAMTSL3/CREB3L1/FGFR4/DDR2/ITGA2/COL1A2/ATP7A/SPINT2/COL3A1/NDNF/DAG1/OLFML2A/COL14A1/SULF2/LAMA2/COL5A2/COL15A1	53
GO:0045229	BP	external encapsulating structure organization	53/1071	319/16538	0.166144201	2.565539486	7.429633426	1.97E-10	3.39E-07	3.04E-07	IBSP/FSCN1/COL4A4/IMPG2/COL16A1/ADAMTS2/MMP2/LTBP4/LAMB1/TGFB2/TLL2/MMP15/AEBP1/ENG/COL1A1/COL9A1/SMOC2/COL7A1/NID1/FMOD/LOXL1/COL5A1/MYH11/LOXL2/ADAMTS7/FOXF2/EMILIN1/SLC39A8/COL2A1/FBLN5/COL6A1/ADAMTS10/CTSK/ADAMTS19/CSGALNACT1/NOTCH1/ADAMTSL3/CREB3L1/FGFR4/DDR2/ITGA2/COL1A2/ATP7A/SPINT2/COL3A1/NDNF/DAG1/OLFML2A/COL14A1/SULF2/LAMA2/COL5A2/COL15A1	53
GO:0030199	BP	collagen fibril organization	20/1071	69/16538	0.289855072	4.475838645	7.613258813	7.76E-09	1.00E-05	8.97E-06	ADAMTS2/TGFB2/TLL2/AEBP1/COL1A1/FMOD/LOXL1/COL5A1/LOXL2/ADAMTS7/EMILIN1/COL2A1/COL6A1/ADAMTS19/DDR2/COL1A2/ATP7A/COL3A1/COL14A1/COL5A2	20
GO:0140014	BP	mitotic nuclear division	42/1071	275/16538	0.152727273	2.358360071	5.977243919	1.75E-07	0.000157679	0.000141247	ANLN/IGF1/SIRT2/EDN1/TPX2/ANAPC5/KIF4A/MYBL2/MAPRE1/FBXO5/TTK/KAT2B/NEK2/NSL1/CENPF/KIF14/KIF18A/DLGAP5/CCNB1/TOM1L1/KIF2C/NUF2/CDCA5/MKI67/EML3/CHEK1/HNRNPU/BUB1B/CDC25C/RACGAP1/KIF15/MAD2L1/CHMP4C/BUB1/CDK1/BTC/UBE2C/KIF18B/PRC1/HSPA1B/MZT1/UBXN2B	42
GO:0032963	BP	collagen metabolic process	22/1071	97/16538	0.226804124	3.502228383	6.503823611	1.83E-07	0.000157679	0.000141247	MRC2/ADAMTS2/MMP2/P3H2/SUCO/MMP15/PCOLCE/ENG/COL1A1/TNS2/MYB/COL5A1/EMILIN1/COL6A1/RCN3/CTSK/NOTCH1/CREB3L1/CYGB/DDR2/ITGA2/COL1A2	22
GO:0034329	BP	cell junction assembly	62/1071	493/16538	0.125760649	1.941951087	5.587300205	3.61E-07	0.000266264	0.000238516	PLXND1/MYCBP2/SNAI2/GABRA1/STAU2/ARHGAP6/PKP2/CDH3/PRKACA/FSCN1/ACTN2/TNS1/CDH7/COL16A1/ITGA6/SRPX2/CORO2B/CNTNAP1/NECTIN1/WNT5A/ECT2/EIF4G1/SLITRK3/CSMD2/PARD6B/CDH26/DOCK4/AJUBA/PATJ/EPHB2/CDH18/SDK1/NTRK2/TAOK2/PTPRO/GJA1/MARVELD2/LGI2/ADGRF1/ELMO1/FZD1/FZD5/GABRG1/ITGA2/SLITRK5/CDH2/SRGAP2C/PEAK1/UGT8/PCDHB9/SLITRK1/PAK2/GABRG3/ACTG1/ROBO2/GABRA5/MAPT/OCLN/ARHGEF15/PLXNA4/STON1/SHANK3	62
GO:0000070	BP	mitotic sister chromatid segregation	32/1071	190/16538	0.168421053	2.600697823	5.839476245	5.67E-07	0.00036564	0.000327536	TPX2/ANAPC5/KIF4A/MYBL2/MAPRE1/FBXO5/TTK/KAT2B/NEK2/NSL1/CENPF/KIF14/KIF18A/DLGAP5/CCNB1/KIF2C/NUF2/CDCA5/EML3/HNRNPU/BUB1B/RACGAP1/KIF15/MAD2L1/CHMP4C/BUB1/CDK1/UBE2C/KIF18B/PRC1/HSPA1B/MZT1	32
GO:0032147	BP	activation of protein kinase activity	16/1071	59/16538	0.271186441	4.187564291	6.454157924	6.65E-07	0.00038119	0.000341465	IGF1/STRADB/MT3/TPX2/CLSPN/TGFB2/PRLR/WNT5A/ECT2/KIF14/TOM1L1/TAOK2/PRKCD/FBN1/NTF3/ZFP91	16
GO:1902850	BP	microtubule cytoskeleton organization involved in mitosis	28/1071	162/16538	0.172839506	2.668926007	5.617081569	1.68E-06	0.000866114	0.000775854	PKD1/TPX2/KIF4A/MYBL2/MAPRE1/CEP126/TTK/CENPA/STMN1/NEK2/DLGAP5/GNAI1/CCNB1/NUF2/EML3/GJA1/HNRNPU/RACGAP1/KIF15/MAD2L1/CHMP4C/CDK1/CKAP5/HTT/PRC1/HSPA1B/MZT1/UBXN2B	28
GO:0032964	BP	collagen biosynthetic process	13/1071	44/16538	0.295454545	4.562303709	6.226074916	2.58E-06	0.001209163	0.001083153	SUCO/PCOLCE/ENG/COL1A1/MYB/COL5A1/EMILIN1/RCN3/NOTCH1/CREB3L1/CYGB/DDR2/ITGA2	13
GO:0000280	BP	nuclear division	54/1071	435/16538	0.124137931	1.916893654	5.099531218	3.05E-06	0.001311209	0.001174564	ANLN/IGF1/NDC1/SIRT2/EDN1/TPX2/ANAPC5/KIF4A/MYBL2/MAPRE1/RAD51AP1/FBXO5/TTK/KAT2B/WNT5A/NEK2/NSL1/CENPF/KIF14/MASTL/KIF18A/CKS2/DLGAP5/HSPA2/TOP2A/TESMIN/TEX15/CCNB1/TOM1L1/KIF2C/NUF2/CDCA5/MKI67/EML3/CHEK1/HNRNPU/BUB1B/CDC25C/RACGAP1/SPDYA/KIF15/MAD2L1/CHMP4C/BUB1/CDK1/BTC/UBE2C/TDRKH/KIF18B/SYCP2/PRC1/HSPA1B/MZT1/UBXN2B	54
GO:0007409	BP	axonogenesis	54/1071	441/16538	0.12244898	1.890813468	4.989461239	4.60E-06	0.001824536	0.001634396	PLXND1/MYCBP2/CNTN1/CTNNA2/MAP3K13/GLI2/PAK3/EDN1/APLP2/MT3/METRN/COBL/CNTNAP1/RND2/NECTIN1/PTK7/WNT5A/STMN1/SLITRK3/PARD6B/NDP/EPHB2/LHX9/NTRK2/NOTCH1/TAOK2/PTPRO/ROBO4/ROBO3/UNC5D/NTNG1/NFASC/SLITRK5/SEMA6B/MAP2K1/B3GNT2/SEMA3E/DAG1/FOXG1/SLITRK1/PAK2/EPHA10/ACTG1/POU3F2/ROBO2/PTCH1/MAPT/SHTN1/DCC/LAMA2/SYNGAP1/PLXNA4/ARHGEF25/TUBB3	54
GO:0048285	BP	organelle fission	57/1071	481/16538	0.118503119	1.829882889	4.860458063	6.88E-06	0.002537306	0.002272887	ANLN/IGF1/NDC1/SIRT2/EDN1/TPX2/ANAPC5/KIF4A/MYBL2/MAPRE1/RAD51AP1/FBXO5/TTK/KAT2B/WNT5A/NEK2/NSL1/CENPF/KIF14/MASTL/KIF18A/CKS2/DLGAP5/HSPA2/TOP2A/TESMIN/TEX15/CCNB1/TOM1L1/KIF2C/NUF2/CDCA5/MKI67/EML3/CHEK1/HNRNPU/CYRIB/BUB1B/CDC25C/RACGAP1/SPDYA/KIF15/MAD2L1/CHMP4C/BUB1/CDK1/BTC/UBE2C/UCP2/TDRKH/KIF18B/MAPT/SYCP2/PRC1/HSPA1B/MZT1/UBXN2B	57
GO:0003012	BP	muscle system process	51/1071	417/16538	0.122302158	1.888546306	4.835842636	8.71E-06	0.002996552	0.002684273	CACNA1G/IGF1/KCNQ1/PKP2/MYLK/HDAC4/PRKACA/NFATC3/TMEM38A/EDN1/HSP90AA1/DSP/TNNC1/TBX2/CXCR4/AKAP9/DOCK4/MYH11/SCN7A/PDE5A/MYOCD/COL6A1/TPM3/PARP1/MEIS1/GRIP2/GLRA1/NOTCH1/GSTO1/GJA1/KCNMA1/TPCN2/LMOD1/ITGA2/ARHGAP42/SNTB1/DAG1/DES/PAK2/ABAT/SMTN/PRKD1/KCND2/PDE4B/TRDN/COL14A1/SULF2/MYH6/RYR2/GSTM2/KLHL41	51
GO:0007059	BP	chromosome segregation	51/1071	419/16538	0.121718377	1.879531765	4.798544743	9.96E-06	0.003088637	0.002766761	BRCA1/NDC1/SIRT2/CSNK2A2/TPX2/ANAPC5/KIF4A/MYBL2/CSNK2A1/MAPRE1/FBXO5/TTK/KAT2B/ECT2/NEK2/NSL1/CENPF/KIF14/KIF18A/HJURP/DLGAP5/TOP2A/TEX15/CCNB1/DIAPH3/KIF2C/NUF2/CDCA5/MKI67/EML3/CENPU/HNRNPU/BUB1B/MIS18A/STARD9/RACGAP1/SGO2/SPDYA/KIF15/MAD2L1/CHMP4C/CENPN/BUB1/CDK1/ESCO2/UBE2C/KIF18B/SYCP2/PRC1/HSPA1B/MZT1	51
GO:0031346	BP	positive regulation of cell projection organization	45/1071	353/16538	0.127478754	1.968481444	4.839966555	1.02E-05	0.003088637	0.002766761	PLXND1/ANLN/CNTN1/STAU2/MAP3K13/FSCN1/CARMIL1/HSP90AA1/ITGA6/MYO3A/NDRG4/METRN/RP1/COBL/RND2/PTK7/KAT2B/WNT5A/EPHB2/DAB2IP/MIEN1/TENM2/NTRK2/ASAP1/ROBO3/FZD1/DDR2/ARPC2/ITGA2/ATP7A/MAP2K1/ROR2/NDNF/SLITRK1/PRKD1/SEPTIN9/ROBO2/MAPT/SHTN1/ALKAL2/HTT/OCLN/MIR222/MIR221/PLXNA4	45
GO:0000819	BP	sister chromatid segregation	33/1071	230/16538	0.143478261	2.215540129	4.884869021	1.39E-05	0.003971615	0.003557722	TPX2/ANAPC5/KIF4A/MYBL2/MAPRE1/FBXO5/TTK/KAT2B/NEK2/NSL1/CENPF/KIF14/KIF18A/DLGAP5/TOP2A/CCNB1/KIF2C/NUF2/CDCA5/EML3/HNRNPU/BUB1B/RACGAP1/KIF15/MAD2L1/CHMP4C/BUB1/CDK1/UBE2C/KIF18B/PRC1/HSPA1B/MZT1	33
GO:0090596	BP	sensory organ morphogenesis	36/1071	263/16538	0.136882129	2.113685018	4.790709189	1.66E-05	0.004419804	0.003959204	DLX6/STAU2/KCNQ1/CDON/EDN1/IMPG2/FAT1/MYO15A/MYO3A/RP1/NECTIN1/PTK7/SPARC/WNT5A/PLS1/TBX2/NDP/SOX4/COL5A1/EPHB2/WNT2B/FOXF2/BCAR3/COL2A1/OSR1/MEIS1/SDK1/NTRK2/NOTCH1/FZD5/FBN1/RARG/FOXG1/TBX1/COL5A2/HMGN1	36
GO:0045216	BP	cell-cell junction organization	30/1071	202/16538	0.148514851	2.293313365	4.866611116	1.71E-05	0.004419804	0.003959204	SNAI2/PKP2/CDH3/PRKACA/FSCN1/CDH7/ADD1/TGFB2/DSP/CNTNAP1/NECTIN1/PERP/ECT2/TJP2/PARD6B/CDH26/PATJ/EPHB2/CDH18/PTPRO/GJA1/MARVELD2/BMP6/CXADR/FZD5/CDH2/UGT8/PAK2/ACTG1/OCLN	30
GO:0048251	BP	elastic fiber assembly	6/1071	11/16538	0.545454545	8.42271454	6.480106505	2.53E-05	0.005827333	0.00522005	LTBP4/MYH11/EMILIN1/FBLN5/ATP7A/COL3A1	6
GO:0045787	BP	positive regulation of cell cycle	42/1071	333/16538	0.126126126	1.947594653	4.596637509	2.57E-05	0.005827333	0.00522005	IGF1/USP2/SIRT2/TCF3/EDN1/ANAPC5/TGFB2/GLI1/RAD51AP1/FBXO5/SMOC2/KAT2B/WNT5A/ECT2/EIF4G1/KIF14/CCND2/TBX2/DLGAP5/HSPA2/CCNB1/DTL/CDCA5/CHEK1/HNRNPU/CDC25C/RACGAP1/DDR2/SPDYA/MAD2L1/E2F7/CENPV/BUB1/CDK1/RRM2/STAT5B/BTC/UBE2C/FOXG1/MIR222/MIR221/UBXN2B	42
GO:0051310	BP	metaphase chromosome alignment	19/1071	102/16538	0.18627451	2.876384541	5.002002698	2.60E-05	0.005827333	0.00522005	SIRT2/MAPRE1/TTK/KAT2B/ECT2/NEK2/NSL1/CENPF/KIF14/KIF18A/CCNB1/KIF2C/NUF2/CDCA5/EML3/HNRNPU/RACGAP1/CHMP4C/CDK1	19
GO:0050000	BP	chromosome localization	21/1071	122/16538	0.172131148	2.657987785	4.836683021	3.45E-05	0.007423513	0.006649888	SIRT2/MAPRE1/TTK/KAT2B/ECT2/NEK2/NSL1/CENPF/KIF14/KIF18A/DLGAP5/CCNB1/KIF2C/NUF2/CDCA5/EML3/HNRNPU/RACGAP1/SPDYA/CHMP4C/CDK1	21
GO:0051303	BP	establishment of chromosome localization	20/1071	114/16538	0.175438596	2.709060232	4.818261672	3.97E-05	0.008193248	0.007339407	SIRT2/MAPRE1/TTK/KAT2B/ECT2/NEK2/NSL1/CENPF/KIF14/KIF18A/CCNB1/KIF2C/NUF2/CDCA5/EML3/HNRNPU/RACGAP1/SPDYA/CHMP4C/CDK1	20
GO:0090068	BP	positive regulation of cell cycle process	34/1071	253/16538	0.134387352	2.075161553	4.534821125	4.13E-05	0.008193248	0.007339407	IGF1/SIRT2/EDN1/ANAPC5/GLI1/RAD51AP1/FBXO5/KAT2B/WNT5A/ECT2/EIF4G1/KIF14/CCND2/TBX2/DLGAP5/HSPA2/CCNB1/DTL/CDCA5/HNRNPU/CDC25C/RACGAP1/DDR2/MAD2L1/E2F7/CENPV/BUB1/CDK1/RRM2/BTC/UBE2C/MIR222/MIR221/UBXN2B	34
GO:0045860	BP	positive regulation of protein kinase activity	31/1071	223/16538	0.139013453	2.146596157	4.53617113	4.65E-05	0.008881678	0.007956094	IGF1/MAP3K13/EDN1/HSP90AA1/STRADB/MT3/CASS4/TPX2/CLSPN/TGFB2/CEMIP/TPD52L1/PRLR/WNT5A/ECT2/KIF14/CCND2/FLT3/DAB2IP/PDE5A/TOM1L1/TAOK2/CACUL1/DDR2/SPDYA/PRKCD/FBN1/ADAM9/MAP2K1/NTF3/ZFP91	31
GO:0006936	BP	muscle contraction	41/1071	332/16538	0.123493976	1.906949929	4.39272981	5.20E-05	0.009593422	0.008593665	CACNA1G/KCNQ1/PKP2/MYLK/PRKACA/TMEM38A/EDN1/HSP90AA1/DSP/TNNC1/TBX2/CXCR4/AKAP9/DOCK4/MYH11/SCN7A/PDE5A/MYOCD/TPM3/GRIP2/GLRA1/GSTO1/GJA1/KCNMA1/TPCN2/LMOD1/ITGA2/ARHGAP42/SNTB1/DES/ABAT/SMTN/PRKD1/KCND2/PDE4B/TRDN/SULF2/MYH6/RYR2/GSTM2/KLHL41	41
GO:0051056	BP	regulation of small GTPase mediated signal transduction	37/1071	290/16538	0.127586207	1.9701407	4.385850505	5.99E-05	0.010291509	0.009219002	CYTH3/IGF1/ARHGAP31/ARHGAP6/CDON/TGFB2/CYTH4/RASGRF2/ECT2/STMN1/KIF14/IQSEC3/PREX1/PLEKHG3/DOCK6/STARD13/EPHB2/DAB2IP/ARRB1/FGD4/IQSEC1/FGD2/NOTCH1/CYRIB/OBSCN/FGD5/RACGAP1/ARHGAP25/ARHGAP42/COL3A1/RASA3/SRGAP3/KANK2/SYNGAP1/STMN3/ARHGEF15/ARHGEF25	37
GO:0051988	BP	regulation of attachment of spindle microtubules to kinetochore	8/1071	23/16538	0.347826087	5.371006374	5.519835365	6.15E-05	0.010291509	0.009219002	SIRT2/KAT2B/ECT2/NEK2/CCNB1/HNRNPU/RACGAP1/CDK1	8
GO:0007422	BP	peripheral nervous system development	16/1071	82/16538	0.195121951	3.013003575	4.808497438	6.18E-05	0.010291509	0.009219002	SIRT2/ALDH3A2/CNTNAP1/ADGRB2/HOXD9/GSTM3/COL6A1/NTRK2/NFASC/MAP2K1/CDK1/DAG1/UGT8/POU3F2/LAMA2/PLXNA4	16
GO:0007346	BP	regulation of mitotic cell cycle	55/1071	496/16538	0.110887097	1.712278998	4.238203218	6.45E-05	0.010395634	0.009312276	PKD1/ANLN/BRCA1/IGF1/USP2/SIRT2/TCF3/EDN1/ANAPC5/CLSPN/RBBP8/YWHAE/FBXO5/SMOC2/TTK/EIF4G1/NEK2/CENPF/KIF14/CCND2/MASTL/CKS2/DLGAP5/HSPA2/CCNB1/TOM1L1/NUF2/DTL/CDCA5/MKI67/CHEK1/TAOK2/HNRNPU/BUB1B/CDC25C/DDR2/TOPBP1/MAD2L1/CHMP4C/DACT1/E2F7/AFAP1L2/BUB1/CDK1/PKIA/RRM2/CKS1B/STAT5B/BTC/UBE2C/FOXG1/PTCH1/KANK2/MIR222/MIR221	55
GO:0033674	BP	positive regulation of kinase activity	32/1071	238/16538	0.134453782	2.076187338	4.400505925	6.81E-05	0.010642707	0.009533601	IGF1/MAP3K13/EDN1/HSP90AA1/STRADB/MT3/CASS4/TPX2/CLSPN/TGFB2/CEMIP/TPD52L1/PRLR/WNT5A/ECT2/KIF14/CCND2/FLT3/DAB2IP/PDE5A/TOM1L1/TAOK2/CACUL1/DDR2/SPDYA/PRKCD/FBN1/ADAM9/MAP2K1/NTF3/ZFP91/MAPT	32
GO:0051783	BP	regulation of nuclear division	23/1071	147/16538	0.156462585	2.416039432	4.537862634	7.07E-05	0.010734319	0.009615666	IGF1/SIRT2/EDN1/ANAPC5/RAD51AP1/FBXO5/TTK/WNT5A/NEK2/CENPF/DLGAP5/CCNB1/TOM1L1/NUF2/MKI67/CHEK1/BUB1B/CDC25C/MAD2L1/BUB1/BTC/UBE2C/SYCP2	23
GO:0098813	BP	nuclear chromosome segregation	39/1071	316/16538	0.123417722	1.905772436	4.277898724	7.97E-05	0.011227299	0.010057271	NDC1/SIRT2/TPX2/ANAPC5/KIF4A/MYBL2/MAPRE1/FBXO5/TTK/KAT2B/ECT2/NEK2/NSL1/CENPF/KIF14/KIF18A/DLGAP5/TOP2A/TEX15/CCNB1/KIF2C/NUF2/CDCA5/EML3/HNRNPU/BUB1B/RACGAP1/SPDYA/KIF15/MAD2L1/CHMP4C/BUB1/CDK1/UBE2C/KIF18B/SYCP2/PRC1/HSPA1B/MZT1	39
GO:0007052	BP	mitotic spindle organization	21/1071	129/16538	0.162790698	2.51375589	4.54181771	8.03E-05	0.011227299	0.010057271	PKD1/TPX2/KIF4A/MYBL2/CEP126/TTK/STMN1/NEK2/DLGAP5/GNAI1/CCNB1/NUF2/EML3/HNRNPU/RACGAP1/KIF15/CHMP4C/CKAP5/PRC1/HSPA1B/MZT1	21
GO:0048592	BP	eye morphogenesis	24/1071	158/16538	0.151898734	2.345566075	4.471947326	8.05E-05	0.011227299	0.010057271	STAU2/CDON/IMPG2/FAT1/RP1/NECTIN1/WNT5A/TBX2/NDP/SOX4/COL5A1/EPHB2/WNT2B/FOXF2/BCAR3/MEIS1/SDK1/NTRK2/NOTCH1/FZD5/FBN1/RARG/COL5A2/HMGN1	24
GO:0098742	BP	cell-cell adhesion via plasma-membrane adhesion molecules	34/1071	267/16538	0.127340824	1.966351584	4.188936018	0.000121871	0.01637807	0.014671266	PKD1/ATP2C1/CDH3/CDH7/FAT1/TGFB2/NECTIN1/PTK7/SLITRK3/CDH26/AJUBA/DSC1/PCDH10/CDH18/SDK1/SPARCL1/ROBO4/ROBO3/CXADR/UNC5D/CLDN12/NTNG1/SLITRK5/CDH2/PCDHB9/SLITRK1/CADM1/ROBO2/CEACAM19/PTPRT/FAT4/MIR221/PCDHGC3/PCDHGC5	34
GO:0060537	BP	muscle tissue development	47/1071	414/16538	0.11352657	1.753036802	4.083194176	0.000123764	0.01637807	0.014671266	CACNA1G/IGF1/PKP2/CDON/EYA2/MYLK/SIRT2/ACTN2/NEBL/EDN1/TGFB2/TLL2/DSP/NDRG4/ENG/CNTNAP1/HSPA8/GLI1/RBM24/TNNC1/CENPF/TCF21/TBX2/POPDC2/HOXD9/SYNE1/MYH11/MYOCD/ARRB2/COL6A1/OSR1/MEIS1/NOTCH1/GJA1/HNRNPU/CXADR/COL3A1/CDK1/TBX1/MAPK11/NR2F2/PTCH1/COL14A1/MYH6/RYR2/MIR222/KLHL41	47
GO:0010038	BP	response to metal ion	39/1071	323/16538	0.120743034	1.864470866	4.128698808	0.000127557	0.016382523	0.014675255	CACNA1G/SLC12A2/EDN1/MT3/ADD1/ITPR3/NFATC4/GSS/HSPA8/WNT5A/ECT2/TNNC1/SLC25A12/ADCY7/CPNE5/TESMIN/LOXL2/SLC39A8/CPNE8/IMPA2/PARP1/GLRA1/ALAD/XRCC4/BMP6/KCNMA1/INHBB/ATP7A/CHP2/ADAM9/CDK1/PCSK1/UCP2/ABAT/MAPT/UROS/MT1F/RYR2/SUCNR1	39
GO:0046847	BP	filopodium assembly	14/1071	70/16538	0.2	3.088328665	4.607310657	0.000133045	0.016382523	0.014675255	STAU2/FSCN1/SPAG6/MYO3A/EPHB2/FGD4/MIEN1/MYO10/TENM2/FGD2/FGD5/FMNL3/PRKCD/SRGAP2C	14
GO:0008608	BP	attachment of spindle microtubules to kinetochore	12/1071	54/16538	0.222222222	3.431476294	4.709292573	0.000138736	0.016382523	0.014675255	SIRT2/MAPRE1/KAT2B/ECT2/NEK2/NSL1/CCNB1/KIF2C/NUF2/HNRNPU/RACGAP1/CDK1	12
GO:0007080	BP	mitotic metaphase chromosome alignment	13/1071	62/16538	0.209677419	3.237763923	4.645198497	0.00013884	0.016382523	0.014675255	MAPRE1/TTK/KAT2B/KIF14/KIF18A/CCNB1/KIF2C/NUF2/CDCA5/EML3/HNRNPU/CHMP4C/CDK1	13
GO:0032965	BP	regulation of collagen biosynthetic process	9/1071	32/16538	0.28125	4.342962185	4.980874378	0.000139669	0.016382523	0.014675255	SUCO/ENG/MYB/EMILIN1/NOTCH1/CREB3L1/CYGB/DDR2/ITGA2	9
GO:0045859	BP	regulation of protein kinase activity	45/1071	396/16538	0.113636364	1.754732196	4.000201369	0.000167382	0.01919685	0.017196293	IGF1/MAP3K13/EDN1/HSP90AA1/STRADB/MT3/CASS4/TPX2/CLSPN/TGFB2/CEMIP/TPD52L1/PRLR/KAT2B/WNT5A/ECT2/KIF14/TNFAIP3/CCND2/FLT3/EPHB2/PKIB/DAB2IP/PDE5A/MYOCD/TOM1L1/TAOK2/PTPRO/CACUL1/CDC25C/DDR2/SPDYA/PRKCD/DUSP7/FBN1/ADAM9/MAP2K1/PKIA/PAK2/NR2F2/NTF3/AIDA/ZFP91/PTPRT/HTT	45
GO:0007043	BP	cell-cell junction assembly	22/1071	146/16538	0.150684932	2.326822967	4.237341743	0.000176805	0.019836752	0.017769509	SNAI2/PKP2/CDH3/PRKACA/FSCN1/CDH7/CNTNAP1/ECT2/PARD6B/CDH26/PATJ/EPHB2/CDH18/PTPRO/GJA1/MARVELD2/FZD5/CDH2/UGT8/PAK2/ACTG1/OCLN	22
GO:0007088	BP	regulation of mitotic nuclear division	19/1071	118/16538	0.161016949	2.486366298	4.263834435	0.000200008	0.021962554	0.019673776	IGF1/EDN1/ANAPC5/FBXO5/TTK/NEK2/CENPF/DLGAP5/CCNB1/TOM1L1/NUF2/MKI67/CHEK1/BUB1B/CDC25C/MAD2L1/BUB1/BTC/UBE2C	19
GO:0010975	BP	regulation of neuron projection development	48/1071	435/16538	0.110344828	1.70390547	3.914944666	0.000207518	0.022261976	0.019941994	PLXND1/MYCBP2/CNTN1/STAU2/CTNNA2/MAP3K13/PAK3/MT3/ITGA6/NFATC4/NDRG4/METRN/COBL/RND2/PTK7/KAT2B/WNT5A/PREX1/SYNE1/EPHB2/DAB2IP/PPFIA2/CERS2/NTRK2/PTPRO/ROBO3/FZD1/NTNG1/DDR2/MAP2K1/ROR2/NDNF/SLITRK1/GAK/PAK2/PRKD1/POU3F2/ROBO2/MAPT/SHTN1/DCC/ALKAL2/SYNGAP1/MIR222/MIR221/SKOR2/PLXNA4/SHANK3	48
GO:0001649	BP	osteoblast differentiation	30/1071	231/16538	0.12987013	2.005408224	4.049313893	0.000211362	0.022261976	0.019941994	MRC2/IGF1/SNAI2/IBSP/CBFB/PRKACA/GLI2/TP53INP2/SUCO/COL1A1/GLI1/FBXO5/HSPE1/RUNX2/ITGA11/COL6A1/NOTCH1/GJA1/BMP6/HNRNPU/FZD1/CREB3L1/PTH1R/DDR2/PRKD1/MAPK11/PTCH1/LGR4/CLIC1/TWIST2	30
GO:0051149	BP	positive regulation of muscle cell differentiation	13/1071	65/16538	0.2	3.088328665	4.439041801	0.000229055	0.023643052	0.021179144	IGF1/EDN1/LAMB1/ENG/RBM24/NID1/MYOCD/ARRB2/NOTCH1/TBX1/PRKD1/MAPK11/LAMA2	13
GO:0008015	BP	blood circulation	53/1071	497/16538	0.106639839	1.646694358	3.851958532	0.000234676	0.023748256	0.021273384	CACNA1G/NOS2/KCNQ1/PKP2/PRKACA/TMEM38A/EDN1/HSP90AA1/MMP2/TGFB2/DSP/CORO2B/ENG/YWHAE/GNB3/NPR3/KAT2B/TNNC1/TJP2/TBX2/POPDC2/CXCR4/AKAP9/DOCK4/HTR1B/SCN7A/EMILIN1/PDE5A/REN/GRIP2/GSTO1/PTPRO/FLI1/GJA1/BMP6/CXADR/KCNMA1/ATP2B2/COL1A2/TMEM65/ARHGAP42/DES/ABAT/KCND2/PTP4A3/PDE4B/NR2F2/TRDN/MYH6/OCLN/RYR2/SUCNR1/GSTM2	53
GO:0043549	BP	regulation of kinase activity	47/1071	429/16538	0.10955711	1.691741809	3.81995667	0.000283498	0.02813722	0.025204962	IGF1/MAP3K13/EDN1/HSP90AA1/STRADB/MT3/CASS4/TPX2/CLSPN/TGFB2/CEMIP/TPD52L1/PRLR/KAT2B/WNT5A/ECT2/KIF14/TNFAIP3/CCND2/FLT3/EPHB2/PKIB/DAB2IP/PDE5A/MYOCD/TOM1L1/TAOK2/PTPRO/CACUL1/HNRNPU/CDC25C/DDR2/SPDYA/PRKCD/DUSP7/FBN1/ADAM9/MAP2K1/PKIA/PAK2/NR2F2/NTF3/AIDA/ZFP91/MAPT/PTPRT/HTT	47
GO:0050803	BP	regulation of synapse structure or activity	36/1071	302/16538	0.119205298	1.840725694	3.880058973	0.000293138	0.02854502	0.025570264	MYCBP2/STAU2/CTNNA2/PAK3/NFATC4/SRPX2/CNTNAP1/HSPA8/NECTIN1/SPARC/WNT5A/EIF4G1/SLITRK3/DOCK4/EPHB2/DAB2IP/PPFIA2/NTRK2/PTPRO/SPARCL1/ASAP1/ELMO1/FZD1/CACNA2D3/YWHAZ/SLITRK5/ROR2/CDH2/SRGAP2C/DAG1/SLITRK1/ROBO2/PTPRT/SYNGAP1/ARHGEF15/SHANK3	36
GO:0007411	BP	axon guidance	29/1071	226/16538	0.128318584	1.981449807	3.909207857	0.000328093	0.03133306	0.028067755	MYCBP2/CNTN1/GLI2/EDN1/NECTIN1/PTK7/WNT5A/NDP/EPHB2/LHX9/NOTCH1/PTPRO/ROBO4/ROBO3/UNC5D/NFASC/SEMA6B/B3GNT2/SEMA3E/DAG1/FOXG1/EPHA10/ROBO2/PTCH1/DCC/LAMA2/PLXNA4/ARHGEF25/TUBB3	29
GO:1901989	BP	positive regulation of cell cycle phase transition	18/1071	113/16538	0.159292035	2.459730795	4.097126363	0.000333912	0.03133306	0.028067755	ANAPC5/GLI1/FBXO5/EIF4G1/CCND2/TBX2/DLGAP5/HSPA2/CCNB1/DTL/CDCA5/CDC25C/DDR2/CDK1/RRM2/UBE2C/MIR222/MIR221	18
GO:0051347	BP	positive regulation of transferase activity	34/1071	282/16538	0.120567376	1.861758415	3.840814191	0.000345827	0.031492181	0.028210293	IGF1/MAP3K13/EDN1/HSP90AA1/STRADB/MT3/CASS4/TPX2/CLSPN/TGFB2/CEMIP/TPD52L1/PRLR/WNT5A/ECT2/KIF14/CCND2/FLT3/DAB2IP/PDE5A/TOM1L1/TAOK2/CACUL1/DDR2/SPDYA/PRKCD/CDC20B/FBN1/ADAM9/MAP2K1/UBE2C/NTF3/ZFP91/MAPT	34
GO:0097485	BP	neuron projection guidance	29/1071	227/16538	0.127753304	1.972720953	3.88312134	0.000353467	0.031492181	0.028210293	MYCBP2/CNTN1/GLI2/EDN1/NECTIN1/PTK7/WNT5A/NDP/EPHB2/LHX9/NOTCH1/PTPRO/ROBO4/ROBO3/UNC5D/NFASC/SEMA6B/B3GNT2/SEMA3E/DAG1/FOXG1/EPHA10/ROBO2/PTCH1/DCC/LAMA2/PLXNA4/ARHGEF25/TUBB3	29
GO:0007416	BP	synapse assembly	32/1071	260/16538	0.123076923	1.900509948	3.851188024	0.000353913	0.031492181	0.028210293	PLXND1/MYCBP2/GABRA1/STAU2/SRPX2/NECTIN1/WNT5A/EIF4G1/SLITRK3/CSMD2/DOCK4/EPHB2/SDK1/NTRK2/LGI2/ADGRF1/ELMO1/FZD1/FZD5/GABRG1/SLITRK5/CDH2/SRGAP2C/PCDHB9/SLITRK1/GABRG3/ROBO2/GABRA5/MAPT/ARHGEF15/PLXNA4/SHANK3	32
GO:1901992	BP	positive regulation of mitotic cell cycle phase transition	16/1071	95/16538	0.168421053	2.600697823	4.117187868	0.000370211	0.031729153	0.02842257	ANAPC5/FBXO5/EIF4G1/CCND2/DLGAP5/HSPA2/CCNB1/DTL/CDCA5/CDC25C/DDR2/CDK1/RRM2/UBE2C/MIR222/MIR221	16
GO:0002934	BP	desmosome organization	5/1071	11/16538	0.454545455	7.018928784	5.254587032	0.00037502	0.031729153	0.02842257	SNAI2/PKP2/DSP/NECTIN1/PERP	5
GO:0043589	BP	skin morphogenesis	5/1071	11/16538	0.454545455	7.018928784	5.254587032	0.00037502	0.031729153	0.02842257	ITGA6/COL1A1/AHDC1/ITGA2/COL1A2	5
GO:0008016	BP	regulation of heart contraction	26/1071	196/16538	0.132653061	2.048381257	3.885212135	0.000390526	0.032508133	0.029120371	CACNA1G/KCNQ1/PKP2/PRKACA/TMEM38A/EDN1/HSP90AA1/TGFB2/DSP/YWHAE/TBX2/POPDC2/AKAP9/PDE5A/GSTO1/GJA1/CXADR/ATP2B2/TMEM65/DES/KCND2/PDE4B/TRDN/MYH6/RYR2/GSTM2	26
GO:0001503	BP	ossification	45/1071	412/16538	0.109223301	1.686587256	3.713650889	0.000404665	0.033150444	0.029695745	MRC2/IGF1/SNAI2/IBSP/CBFB/PRKACA/GLI2/TP53INP2/SNX10/MMP2/SUCO/MINPP1/COL1A1/GLI1/FBXO5/WNT5A/HSPE1/RUNX2/SORT1/ADAMTS7/ITGA11/COL2A1/COL6A1/CTSK/OSR1/CSGALNACT1/NOTCH1/GJA1/BMP6/HNRNPU/FZD1/CREB3L1/PTH1R/DDR2/PKDCC/COL1A2/ROR2/PRKD1/MAPK11/PTCH1/PDLIM7/COL5A2/LGR4/CLIC1/TWIST2	45
GO:0050807	BP	regulation of synapse organization	35/1071	296/16538	0.118243243	1.825869988	3.772748389	0.000411647	0.033195501	0.029736106	MYCBP2/STAU2/CTNNA2/PAK3/NFATC4/SRPX2/CNTNAP1/HSPA8/NECTIN1/SPARC/WNT5A/EIF4G1/SLITRK3/DOCK4/EPHB2/DAB2IP/PPFIA2/NTRK2/PTPRO/SPARCL1/ASAP1/ELMO1/FZD1/CACNA2D3/YWHAZ/SLITRK5/ROR2/CDH2/SRGAP2C/DAG1/SLITRK1/ROBO2/PTPRT/ARHGEF15/SHANK3	35
GO:0051338	BP	regulation of transferase activity	52/1071	497/16538	0.104627767	1.615624654	3.666895507	0.000422568	0.033551877	0.030055343	IGF1/MAP3K13/EDN1/HSP90AA1/STRADB/MT3/CASS4/TPX2/CLSPN/TGFB2/CEMIP/TPD52L1/FBXO5/BAG2/PRLR/KAT2B/WNT5A/ECT2/KIF14/TNFAIP3/CCND2/FLT3/EPHB2/PKIB/DAB2IP/PDE5A/MYOCD/TOM1L1/TAOK2/PTPRO/CACUL1/HNRNPU/CDC25C/DDR2/SPDYA/PRKCD/DUSP7/MAD2L1/CDC20B/FBN1/ADAM9/MAP2K1/PKIA/UBE2C/PAK2/NR2F2/NTF3/AIDA/ZFP91/MAPT/PTPRT/HTT	52
GO:0007264	BP	small GTPase-mediated signal transduction	50/1071	474/16538	0.105485232	1.62886533	3.655443123	0.000448919	0.035047434	0.031395044	CYTH3/IGF1/ARHGAP31/ARHGAP6/GDI2/CDON/PLD1/RAPGEF3/TGFB2/CYTH4/RND2/WASF1/RASGRF2/ECT2/RALGPS2/STMN1/KIF14/IQSEC3/PREX1/RHOJ/PLEKHG3/DOCK4/DOCK6/STARD13/EPHB2/DAB2IP/ARRB1/BCAR3/FGD4/IQSEC1/FGD2/NOTCH1/CYRIB/OBSCN/FGD5/ELMO1/RACGAP1/ARHGAP25/COL1A2/ARHGAP42/COL3A1/RABIF/RASA3/SHTN1/SRGAP3/KANK2/SYNGAP1/STMN3/ARHGEF15/ARHGEF25	50
GO:0010712	BP	regulation of collagen metabolic process	9/1071	37/16538	0.243243243	3.756075403	4.41628285	0.000462178	0.035047434	0.031395044	SUCO/ENG/MYB/EMILIN1/NOTCH1/CREB3L1/CYGB/DDR2/ITGA2	9
GO:0045931	BP	positive regulation of mitotic cell cycle	19/1071	126/16538	0.150793651	2.328501771	3.939006632	0.000471915	0.035047434	0.031395044	USP2/ANAPC5/FBXO5/SMOC2/EIF4G1/CCND2/DLGAP5/HSPA2/CCNB1/DTL/CDCA5/CDC25C/DDR2/CDK1/RRM2/STAT5B/UBE2C/MIR222/MIR221	19
GO:0048568	BP	embryonic organ development	46/1071	427/16538	0.107728337	1.663502559	3.655235366	0.000474918	0.035047434	0.031395044	DLX6/PKD1/KCNQ1/GLI2/TULP3/EDN1/MYO15A/TGFB2/MYO3A/NDRG4/COBL/ENG/GLI1/PTK7/SPARC/WNT5A/TCF21/RAD23B/PLS1/TBX2/RUNX2/HOXD3/HOXD9/EPHB2/HS6ST1/FOXF2/COL2A1/OSR1/NOTCH1/GJA1/PLCD3/PKDCC/FZD5/E2F7/FBN1/PBX3/SPINT2/MAP2K1/HOXB9/RARG/FOXG1/TBX1/NR2F2/PTCH1/RYR2/PLXNA4	46
GO:0044772	BP	mitotic cell cycle phase transition	47/1071	439/16538	0.107061503	1.653205549	3.650082928	0.000475358	0.035047434	0.031395044	PKD1/ANLN/BRCA1/SIRT2/TCF3/ANAPC5/CLSPN/RBBP8/HSPA8/TPD52L1/FBXO5/E2F3/TTK/EIF4G1/CENPF/KIF14/CCND2/MASTL/CKS2/DLGAP5/HSPA2/CCNB1/NUF2/ENSA/DTL/CDCA5/CHEK1/TAOK2/CACUL1/BUB1B/CDC25C/DDR2/TOPBP1/SPDYA/MAD2L1/CHMP4C/DACT1/E2F7/BUB1/CDK1/PKIA/RRM2/CKS1B/UBE2C/KANK2/MIR222/MIR221	47
GO:0014706	BP	striated muscle tissue development	43/1071	393/16538	0.109414758	1.689543672	3.640483637	0.000519668	0.03741565	0.033516461	CACNA1G/IGF1/PKP2/CDON/EYA2/SIRT2/ACTN2/NEBL/EDN1/TGFB2/TLL2/DSP/NDRG4/ENG/CNTNAP1/HSPA8/GLI1/RBM24/TNNC1/CENPF/TCF21/TBX2/POPDC2/HOXD9/SYNE1/MYH11/MYOCD/ARRB2/COL6A1/MEIS1/NOTCH1/GJA1/HNRNPU/CXADR/CDK1/TBX1/MAPK11/NR2F2/COL14A1/MYH6/RYR2/MIR222/KLHL41	43
GO:0048565	BP	digestive tract development	19/1071	127/16538	0.149606299	2.310167111	3.900147994	0.000521978	0.03741565	0.033516461	PKD1/KCNQ1/GLI2/TGFB2/COBL/C1GALT1/CCKBR/GLI1/WNT5A/TCF21/FOXF2/MYOCD/NOTCH1/PKDCC/FZD5/DACT1/CLMP/COL3A1/LGR4	19
GO:0051261	BP	protein depolymerization	18/1071	118/16538	0.152542373	2.355504914	3.888441588	0.000571699	0.040242323	0.036048559	ACTN2/CARMIL1/ADD1/TPX2/HSPA8/SPTBN1/DNAJC6/STMN1/KIF18A/CKAP2/DIAPH3/KIF2C/LMOD1/CKAP5/GAK/KIF18B/STMN3/MICAL3	18
GO:0060348	BP	bone development	26/1071	201/16538	0.129353234	1.9974265	3.743801659	0.000577007	0.040242323	0.036048559	IGF1/TULP3/SNX10/PLS3/OGN/ENG/COL1A1/NSD2/RAB23/PAPPA2/RUNX2/TTC9/ADAMTS7/COL2A1/PRPSAP2/COL6A1/CSGALNACT1/GJA1/BMP6/DDR2/FBN1/COL3A1/RARG/BNC2/MAPK11/SULF2	26
GO:0071872	BP	cellular response to epinephrine stimulus	5/1071	12/16538	0.416666667	6.434018052	4.955048178	0.000608684	0.041885553	0.037520543	KCNQ1/SIRT2/PRKACA/PDE4B/RYR2	5
GO:0048593	BP	camera-type eye morphogenesis	19/1071	129/16538	0.147286822	2.274350567	3.823514751	0.000636019	0.04319073	0.038689704	CDON/IMPG2/FAT1/RP1/NECTIN1/WNT5A/TBX2/NDP/SOX4/EPHB2/WNT2B/FOXF2/BCAR3/MEIS1/SDK1/NTRK2/NOTCH1/FZD5/HMGN1	19
GO:0060047	BP	heart contraction	29/1071	236/16538	0.122881356	1.897490069	3.654140694	0.000672117	0.045049317	0.040354603	CACNA1G/KCNQ1/PKP2/PRKACA/TMEM38A/EDN1/HSP90AA1/TGFB2/DSP/YWHAE/TNNC1/TBX2/POPDC2/CXCR4/AKAP9/SCN7A/PDE5A/GSTO1/GJA1/CXADR/ATP2B2/TMEM65/DES/KCND2/PDE4B/TRDN/MYH6/RYR2/GSTM2	29
GO:0005581	CC	collagen trimer	23/1106	84/17319	0.273809524	4.287619478	7.888787975	1.56E-09	8.81E-07	7.37E-07	COL4A4/COL16A1/COL1A1/COL9A1/COL7A1/COLEC11/COL21A1/COL5A1/EMILIN1/COL2A1/COL6A1/COL6A2/COLEC12/COL6A3/COL1A2/SCARA3/COL3A1/CCBE1/GLDN/EMID1/COL14A1/COL5A2/COL15A1	23
GO:0062023	CC	collagen-containing extracellular matrix	57/1106	408/17319	0.139705882	2.187672854	6.340697094	1.89E-08	5.35E-06	4.47E-06	CDON/HSP90AA1/COL4A4/IMPG2/COL16A1/ADAMTS2/MMP2/LTBP4/P3H2/LAMB1/TGFB2/LGALS1/SRPX2/PCOLCE/AEBP1/OGN/COL1A1/VWF/COL9A1/SMOC2/SPARC/WNT5A/COL7A1/NID1/FMOD/NDP/COL21A1/LOXL1/COL5A1/LOXL2/WNT2B/ADAM19/EMILIN1/COL2A1/FBLN5/COL6A1/COL6A2/ADAMTS10/SPARCL1/COLEC12/CSTB/COL6A3/EDIL3/COL1A2/FBN1/COL3A1/CDH2/MMRN2/DAG1/CSPG4/GPC5/ANGPTL5/COL14A1/SERPINA5/LAMA2/COL5A2/COL15A1	57
GO:0097060	CC	synaptic membrane	55/1106	438/17319	0.125570776	1.966329362	5.350050553	1.15E-06	0.00021639	0.000181013	CACNA2D2/CNTN1/GABRA1/SNCAIP/SNAP91/ADGRL1/ACTN2/RIMS1/OPRK1/RIMS4/SRPX2/GRIK5/GLRB/HSPA8/NECTIN1/DNAJC6/IQSEC3/SLITRK3/CSMD2/GRIA3/AKAP9/SYNE1/SLC6A6/EPHB2/HTR1B/FAIM2/PCDH10/PPFIA2/PSEN2/GRIP2/GLRA1/TENM2/NOTCH1/GRIK4/PTPRO/KCNMA1/ATP2B2/CACNA2D3/NTNG1/GABRG1/SLITRK5/CLMP/PRRT2/CDH2/DAG1/SLITRK1/GABRG3/KCTD16/KCND2/PTCH1/GABRA5/DCC/PTPRT/GRM7/SHANK3	55
GO:0005788	CC	endoplasmic reticulum lumen	41/1106	305/17319	0.13442623	2.104998073	5.085140607	4.97E-06	0.000701868	0.000587123	ARSD/RNASET2/EDN1/COL4A4/APLP2/COL16A1/P3H2/LAMB1/LGALS1/MINPP1/TSPAN14/COL1A1/COL9A1/WNT5A/COL7A1/TXNDC12/FLT3/COL21A1/KTN1/COL5A1/ADAMTS7/COL2A1/COL6A1/COL6A2/RCN3/PRSS23/SPARCL1/MIA3/TSPAN33/COL6A3/COL1A2/FBN1/COL3A1/CDH2/CES2/DAG1/TRDN/COL14A1/COL5A2/COL15A1/TXNDC5	41
GO:0045211	CC	postsynaptic membrane	41/1106	308/17319	0.133116883	2.084494845	5.015712881	6.34E-06	0.000716681	0.000599515	CNTN1/GABRA1/ACTN2/OPRK1/GRIK5/GLRB/HSPA8/IQSEC3/SLITRK3/CSMD2/GRIA3/AKAP9/SYNE1/SLC6A6/EPHB2/FAIM2/PCDH10/GRIP2/GLRA1/TENM2/NOTCH1/GRIK4/PTPRO/KCNMA1/ATP2B2/GABRG1/SLITRK5/CLMP/PRRT2/CDH2/DAG1/SLITRK1/GABRG3/KCTD16/KCND2/PTCH1/GABRA5/DCC/PTPRT/GRM7/SHANK3	41
GO:0098644	CC	complex of collagen trimers	8/1106	21/17319	0.380952381	5.965383622	5.946470218	2.59E-05	0.002442329	0.002043048	COL4A4/COL1A1/COL7A1/COL5A1/COL2A1/COL1A2/COL3A1/COL5A2	8
GO:0005583	CC	fibrillar collagen trimer	6/1106	12/17319	0.5	7.829566004	6.181125657	4.43E-05	0.002997169	0.00250718	COL1A1/COL5A1/COL2A1/COL1A2/COL3A1/COL5A2	6
GO:0098643	CC	banded collagen fibril	6/1106	12/17319	0.5	7.829566004	6.181125657	4.43E-05	0.002997169	0.00250718	COL1A1/COL5A1/COL2A1/COL1A2/COL3A1/COL5A2	6
GO:0005604	CC	basement membrane	17/1106	90/17319	0.188888889	2.957836046	4.863649603	4.77E-05	0.002997169	0.00250718	COL4A4/P3H2/LAMB1/SMOC2/SPARC/COL7A1/NID1/LOXL1/COL5A1/LOXL2/COL2A1/COL6A1/FBN1/MMRN2/DAG1/LAMA2/COL15A1	17
GO:0005819	CC	spindle	48/1106	425/17319	0.112941176	1.768560791	4.189876141	8.62E-05	0.004872142	0.004075625	SIRT2/HMMR/TPX2/DYNLL1/ANAPC5/KIF4A/MAPRE1/PARP4/TUBB4A/ODAM/FBXO5/TTK/KAT2B/ECT2/NEK2/NSL1/CENPF/KIF14/KIF18A/DLGAP5/HSPA2/CCNB1/CKAP2/TUBB2A/DIAPH3/KIF2C/DCDC2/EML3/HNRNPU/BUB1B/EPB41/RACGAP1/TOPBP1/KIF15/MAD2L1/CHMP4C/CENPV/CKAP2L/CDK1/CKAP5/FAM110C/KIF18B/TUBB4B/PRC1/MZT1/UBXN2B/MICAL3/TUBB3	48
GO:0044309	CC	neuron spine	25/1106	175/17319	0.142857143	2.237018858	4.295700611	0.000127635	0.006555803	0.005484034	PRKAR2B/GABRA1/ACTN2/MT3/PALMD/HSPA8/GRIA3/SYNE1/EPHB2/PPFIA2/GRIP2/TENM2/NTRK2/PTPRO/ASAP1/ATP2B2/PPP1R9A/PRRT2/KCNA4/KCND2/PDE4B/MAPT/LAMA2/CTNND1/SHANK3	25
GO:0098984	CC	neuron to neuron synapse	45/1106	400/17319	0.1125	1.761652351	4.02526222	0.00015518	0.007148918	0.005980185	RNF19A/PAK3/ACTN2/ADD1/HOMER2/GRIK5/HSPA8/NECTIN1/SPTBN1/DNAJC6/IQSEC3/SLITRK3/CSMD2/GRIA3/AKAP9/EPHB2/RTN3/SORT1/PAK6/PPFIA2/GRIP2/IQSEC1/NTRK2/NOTCH1/GRIK4/PTPRO/ATP2B2/PPP1R9A/YWHAZ/ATP7A/SLITRK5/PRRT2/CDH2/SYT12/SLITRK1/PAK2/CADM1/PDE4B/DCC/PTPRT/GRM7/SYNGAP1/CTNND1/PLXNA4/SHANK3	45
GO:0030027	CC	lamellipodium	27/1106	199/17319	0.135678392	2.12460585	4.16744365	0.000168583	0.007148918	0.005980185	PLXND1/ARHGAP31/SYNE2/MYLK/FSCN1/RAPGEF3/CARMIL1/FAT1/ABLIM1/WASF1/ARAP3/AJUBA/FGD4/MYO10/FGD2/PTPRO/FGD5/ARPC5/ARPC2/CDH2/DAG1/CSPG4/SHTN1/PEAR1/NHS/CTNND1/TUBB3	27
GO:0031252	CC	cell leading edge	47/1106	426/17319	0.110328638	1.727650714	3.97163298	0.000177141	0.007148918	0.005980185	PLXND1/CYTH3/GABRA1/ARHGAP31/SYNE2/MYLK/FSCN1/AMPH/RAPGEF3/CARMIL1/FAT1/ABLIM1/COBL/WASF1/SPTBN1/ARAP3/KIF18A/CXCR4/LAMP5/AJUBA/FGD4/MYO10/FGD2/PTPRO/FGD5/ATP2B2/ARPC5/GABRG1/ARPC2/ATP7A/CDH2/DAG1/CSPG4/MYO1D/GABRG3/ROBO2/GABRA5/MAPT/SHTN1/PEAR1/NHS/PDLIM7/OCLN/CTNND1/KLHL41/STON1/TUBB3	47
GO:0000779	CC	condensed chromosome, centromeric region	25/1106	183/17319	0.136612022	2.139225684	4.046460688	0.000259884	0.009010217	0.007537192	DYNLL1/TTK/KAT2B/CENPA/NEK2/NSL1/CENPF/KIF18A/HJURP/CCNB1/KIF2C/NUF2/PSEN2/CENPU/HNRNPU/BUB1B/SGO2/MAD2L1/CHMP4C/CENPN/CENPV/BUB1/CKAP5/SUMO3/SYCP2	25
GO:0030175	CC	filopodium	17/1106	103/17319	0.165048544	2.584516933	4.2125407	0.000268164	0.009010217	0.007537192	ACP3/ADGRA2/SYNE2/FSCN1/ACTN2/RAPGEF3/FAT1/ITGA6/MYO3A/FGD4/MYO10/TENM2/CXADR/PPP1R9A/DAG1/SHTN1/TUBB3	17
GO:0043197	CC	dendritic spine	24/1106	173/17319	0.138728324	2.172365134	4.047615737	0.000271104	0.009010217	0.007537192	PRKAR2B/GABRA1/ACTN2/MT3/PALMD/HSPA8/GRIA3/SYNE1/EPHB2/PPFIA2/TENM2/NTRK2/PTPRO/ASAP1/ATP2B2/PPP1R9A/PRRT2/KCNA4/KCND2/PDE4B/MAPT/LAMA2/CTNND1/SHANK3	24
GO:0034707	CC	chloride channel complex	11/1106	52/17319	0.211538462	3.312508694	4.361856174	0.000366379	0.011500216	0.009620116	GABRA1/ANO2/PACC1/GLRB/TTYH2/GLRA1/GABRG1/GABRG3/GABRA5/CLIC1/SLC26A6	11
GO:0072686	CC	mitotic spindle	24/1106	179/17319	0.134078212	2.099548426	3.862159519	0.000452023	0.01344175	0.01124424	SIRT2/TPX2/DYNLL1/MAPRE1/TUBB4A/ODAM/KAT2B/ECT2/KIF18A/DLGAP5/CKAP2/TUBB2A/DCDC2/EML3/HNRNPU/EPB41/RACGAP1/MAD2L1/CKAP2L/CDK1/KIF18B/TUBB4B/PRC1/TUBB3	24
GO:0000793	CC	condensed chromosome	33/1106	281/17319	0.117437722	1.838972798	3.703279344	0.00052878	0.014513125	0.012140462	BRCA1/DYNLL1/TTK/KAT2B/CENPA/NEK2/NSL1/CENPF/KIF18A/HJURP/HSPA2/TOP2A/CCNB1/KIF2C/NUF2/PSEN2/MKI67/CHEK1/CENPU/HNRNPU/BUB1B/SGO2/TOPBP1/HMGB2/MAD2L1/CHMP4C/CENPN/CENPV/BUB1/CKAP5/SUMO3/SYCP2/EID3	33
GO:0000776	CC	kinetochore	23/1106	171/17319	0.134502924	2.106199042	3.796814116	0.00056257	0.014513125	0.012140462	DYNLL1/TTK/KAT2B/NEK2/NSL1/CENPF/KIF18A/HJURP/CCNB1/KIF2C/NUF2/PSEN2/CENPU/HNRNPU/BUB1B/SGO2/MAD2L1/CHMP4C/CENPN/CENPV/BUB1/CKAP5/SUMO3	23
GO:0032279	CC	asymmetric synapse	40/1106	364/17319	0.10989011	1.720783737	3.629957278	0.000565113	0.014513125	0.012140462	PAK3/ACTN2/ADD1/HOMER2/GRIK5/HSPA8/SPTBN1/DNAJC6/IQSEC3/SLITRK3/CSMD2/GRIA3/AKAP9/RTN3/SORT1/PAK6/PPFIA2/GRIP2/IQSEC1/NTRK2/NOTCH1/GRIK4/PTPRO/ATP2B2/PPP1R9A/ATP7A/SLITRK5/PRRT2/CDH2/SLITRK1/PAK2/CADM1/PDE4B/DCC/PTPRT/GRM7/SYNGAP1/CTNND1/PLXNA4/SHANK3	40
GO:0034702	CC	monoatomic ion channel complex	38/1106	342/17319	0.111111111	1.739903556	3.609544774	0.000621708	0.015272399	0.012775607	CACNA1G/CACNA2D2/PKD1/GABRA1/ANO2/KCNQ1/PACC1/PRKACA/KCNH4/ABHD12/GRIK5/GLRB/GRIA3/HSPA2/AKAP9/TRPC4/SCN7A/TRPC6/TTYH2/GLRA1/GRIK4/ATP5PF/KCNMA1/KCNS2/CACNA2D3/TPCN2/GABRG1/LRRC8C/KCNA4/GABRG3/KCND2/PDE4B/GABRA5/TPCN1/LRRC8B/RYR2/CLIC1/SLC26A6	38
GO:0005925	CC	focal adhesion	44/1106	417/17319	0.105515588	1.652282514	3.521514289	0.000726914	0.017112778	0.014315113	MRC2/TSPAN9/ARHGAP31/SYNE2/GDI2/ACTN2/TNS1/FAT1/ADD1/CASS4/ITGA6/MAPRE1/CORO2B/ENG/YWHAE/HSPA8/TNS2/WASF1/PTK7/AJUBA/ITGA11/BCAR3/PARVG/GJA1/FZD1/FBLIM1/ARPC5/DDR2/ARPC2/NFASC/ITGA2/YWHAZ/ADAM9/MAP2K1/CDH2/SNTB1/DAG1/PEAK1/CSPG4/GAK/ACTG1/NHS/PDLIM7/HSPA1B	44
GO:0005912	CC	adherens junction	24/1106	187/17319	0.128342246	2.009728172	3.625901347	0.000852538	0.019267361	0.016117457	CYTH3/CCDC85A/PKP2/CDH3/CTNNA2/CDH7/ADD1/ITGA6/DSP/NECTIN1/TJP2/PDLIM2/CDH26/AJUBA/CDH18/NOTCH1/TNKS1BP1/CXADR/TSPAN33/CDH2/DAG1/PDLIM7/CTNND1/CCDC85C	24
GO:0099572	CC	postsynaptic specialization	41/1106	385/17319	0.106493506	1.667595876	3.459863555	0.000906946	0.019708634	0.016486589	GABRA1/PAK3/ACTN2/ADD1/HOMER2/GRIK5/GLRB/HSPA8/SPTBN1/DNAJC6/IQSEC3/SLITRK3/CSMD2/GRIA3/AKAP9/RTN3/PAK6/PPFIA2/GRIP2/IQSEC1/NTRK2/NOTCH1/GRIK4/PTPRO/ATP2B2/PPP1R9A/ATP7A/SLITRK5/PRRT2/CDH2/SLITRK1/PAK2/CADM1/KCND2/PDE4B/GABRA5/DCC/PTPRT/SYNGAP1/CTNND1/SHANK3	41
GO:0098982	CC	GABA-ergic synapse	16/1106	106/17319	0.150943396	2.363642567	3.678069554	0.001098333	0.021876649	0.018300168	CACNA2D2/GABRA1/GLRB/IQSEC3/SLITRK3/LAMP5/GAD1/SLC6A6/PTPRO/ATP2B2/CACNA2D3/DAG1/SLITRK1/GABRG3/KCND2/GABRA5	16
GO:0000775	CC	chromosome, centromeric region	29/1106	247/17319	0.117408907	1.838521572	3.466691975	0.001122157	0.021876649	0.018300168	DYNLL1/TTK/KAT2B/CENPA/NEK2/NSL1/CENPF/KIF18A/HJURP/TOP2A/CCNB1/KIF2C/NUF2/PSEN2/CDCA5/CENPU/HNRNPU/BUB1B/MIS18A/SGO2/MAD2L1/CHMP4C/CENPN/CENPV/BUB1/ESCO2/CKAP5/SUMO3/SYCP2	29
GO:0030055	CC	cell-substrate junction	44/1106	426/17319	0.103286385	1.617375137	3.369731392	0.001122872	0.021876649	0.018300168	MRC2/TSPAN9/ARHGAP31/SYNE2/GDI2/ACTN2/TNS1/FAT1/ADD1/CASS4/ITGA6/MAPRE1/CORO2B/ENG/YWHAE/HSPA8/TNS2/WASF1/PTK7/AJUBA/ITGA11/BCAR3/PARVG/GJA1/FZD1/FBLIM1/ARPC5/DDR2/ARPC2/NFASC/ITGA2/YWHAZ/ADAM9/MAP2K1/CDH2/SNTB1/DAG1/PEAK1/CSPG4/GAK/ACTG1/NHS/PDLIM7/HSPA1B	44
GO:0000940	CC	outer kinetochore	6/1106	20/17319	0.3	4.697739602	4.321510403	0.001192652	0.022461615	0.018789502	NSL1/CENPF/CCNB1/NUF2/BUB1B/BUB1	6
GO:0099634	CC	postsynaptic specialization membrane	20/1106	149/17319	0.134228188	2.101896914	3.528122802	0.001284423	0.023409647	0.019582545	GABRA1/ACTN2/GRIK5/HSPA8/SLITRK3/CSMD2/GRIA3/AKAP9/NOTCH1/GRIK4/PTPRO/ATP2B2/SLITRK5/PRRT2/CDH2/SLITRK1/KCND2/GABRA5/DCC/PTPRT	20
GO:0042734	CC	presynaptic membrane	23/1106	182/17319	0.126373626	1.978901298	3.46738399	0.001334247	0.023557804	0.019706481	CACNA2D2/CNTN1/SNCAIP/SNAP91/ADGRL1/RIMS1/OPRK1/RIMS4/GRIK5/NECTIN1/DNAJC6/EPHB2/HTR1B/PPFIA2/PSEN2/GRIK4/ATP2B2/CACNA2D3/NTNG1/PRRT2/CDH2/KCTD16/GABRA5	23
GO:0014069	CC	postsynaptic density	37/1106	348/17319	0.106321839	1.664907713	3.272593143	0.00162032	0.027210278	0.022761835	PAK3/ACTN2/ADD1/HOMER2/GRIK5/HSPA8/SPTBN1/DNAJC6/IQSEC3/SLITRK3/CSMD2/GRIA3/AKAP9/RTN3/PAK6/PPFIA2/GRIP2/IQSEC1/NTRK2/NOTCH1/GRIK4/PTPRO/ATP2B2/PPP1R9A/ATP7A/SLITRK5/PRRT2/CDH2/SLITRK1/PAK2/CADM1/PDE4B/DCC/PTPRT/SYNGAP1/CTNND1/SHANK3	37
GO:0032432	CC	actin filament bundle	14/1106	90/17319	0.155555556	2.435864979	3.566970865	0.001637433	0.027210278	0.022761835	MYLK/FSCN1/NEBL/ABLIM1/PLS3/PLS1/PDLIM2/DIAPH3/TPM3/AFAP1L1/FBLIM1/SEPTIN9/PDLIM7/MYH6	14
GO:0043292	CC	contractile muscle fiber	28/1106	244/17319	0.114754098	1.796949575	3.274463396	0.001906528	0.030776808	0.025745295	SYNE2/ACTN2/NEBL/MMP2/KAT2B/TNNC1/SPTBN1/PDLIM2/SYNE1/MYH11/COL6A1/TPM3/GJA1/OBSCN/SYNC/LMOD1/DAG1/DES/ACTG1/PRKD1/PDE4B/AHNAK2/PDLIM7/FBXL22/MYH6/RYR2/KLHL41/ARHGEF25	28
GO:0005938	CC	cell cortex	34/1106	317/17319	0.107255521	1.679528354	3.189201413	0.002122026	0.033304022	0.02785935	NOS2/ANLN/FSCN1/ACTN2/RAPGEF3/RIMS1/RIMS4/MAPRE1/COBL/EXOC2/ECT2/SPTBN1/PLS1/PDLIM2/PARD6B/GNAI1/GAD1/TRPC4/KIAA1614/OSR1/MYO10/PPP1R9A/EPB41/MYO5B/CDH2/MYO1D/EXOC3L1/PRKD1/SEPTIN9/FAM110C/SEPTIN10/GRM7/CTNND1/MICAL3	34
GO:0051233	CC	spindle midzone	8/1106	38/17319	0.210526316	3.29665937	3.701678448	0.00236295	0.036082885	0.030183913	MAPRE1/KIF14/KIF18A/HNRNPU/RACGAP1/CENPV/KIF18B/PRC1	8
GO:0005874	CC	microtubule	46/1106	471/17319	0.097664544	1.529341979	3.042057044	0.002702572	0.040182973	0.033613702	DNAH5/STAU2/SIRT2/SPAG6/MT3/TPX2/DYNLL1/KIF4A/MAPRE1/PARP4/RP1/TUBB4A/HSPA8/BAG2/STMN1/NEK2/KIF14/KIF18A/DYNLRB1/CKAP2/TUBB2A/SLAIN1/KIF2C/DCDC2/EML3/RASSF3/HNRNPU/GRAMD2B/RACGAP1/KIF15/CHMP4C/CLMP/ROR2/CDK1/CKAP5/TTLL11/DNAH2/SEPTIN9/FAM110C/KIF18B/MAPT/SHTN1/TUBB4B/PRC1/TTLL3/TUBB3	46
GO:0016342	CC	catenin complex	7/1106	31/17319	0.225806452	3.535933034	3.690974041	0.002883034	0.040722857	0.034065324	CDH3/CTNNA2/CDH7/CDH26/CDH18/CDH2/CTNND1	7
GO:0031941	CC	filamentous actin	7/1106	31/17319	0.225806452	3.535933034	3.690974041	0.002883034	0.040722857	0.034065324	CARMIL1/MYO3A/PDLIM2/DIAPH3/SMTN/ACTG1/PDLIM7	7
GO:0150034	CC	distal axon	29/1106	265/17319	0.109433962	1.713640861	3.057625249	0.003242825	0.044687716	0.037381993	SIRT2/ADGRL1/FSCN1/HSP90AA1/OPRK1/COBL/HSPA8/NECTIN1/TSHZ3/PREX1/LAMP5/GAD1/HTR1B/TENM2/NTRK2/TAOK2/PTPRO/CXADR/ITGA2/PRRT2/PCSK1/ACTG1/PTCH1/MAPT/SHTN1/DCC/STMN3/CTNND1/TUBB3	29
GO:0048786	CC	presynaptic active zone	13/1106	87/17319	0.149425287	2.3398703	3.272271152	0.003398701	0.044816581	0.03748979	CACNA2D2/RIMS1/RIMS4/CNTNAP1/NECTIN1/GAD1/PPFIA2/ATP2B2/CACNA2D3/NTNG1/CDH2/GRM7/CTNND1	13
GO:0098637	CC	protein complex involved in cell-matrix adhesion	5/1106	17/17319	0.294117647	4.605627061	3.884649601	0.003410819	0.044816581	0.03748979	LAMB1/NID1/EMILIN1/MMRN2/LAMA2	5
GO:0044292	CC	dendrite terminus	4/1106	11/17319	0.363636364	5.694229821	4.067541449	0.003797178	0.048724001	0.04075841	HSP90AA1/COBL/TAOK2/PTCH1	4
GO:0032589	CC	neuron projection membrane	10/1106	59/17319	0.169491525	2.654090171	3.32398864	0.003880673	0.048724001	0.04075841	GABRA1/SPTBN1/LAMP5/ATP2B2/GABRG1/MYO1D/GABRG3/ROBO2/GABRA5/MAPT	10
GO:0005201	MF	extracellular matrix structural constituent	34/1061	162/16762	0.209876543	3.315693324	7.698896924	4.42E-10	4.24E-07	3.80E-07	COL4A4/IMPG2/COL16A1/LTBP4/LAMB1/SRPX2/PCOLCE/AEBP1/OGN/COL1A1/VWF/COL9A1/SPARC/COL7A1/NID1/TECTB/FMOD/COL21A1/COL5A1/EMILIN1/COL2A1/FBLN5/COL6A1/COL6A2/COL6A3/EDIL3/COL1A2/FBN1/COL3A1/MMRN2/COL14A1/LAMA2/COL5A2/COL15A1	34
GO:0030020	MF	extracellular matrix structural constituent conferring tensile strength	16/1061	45/16762	0.355555556	5.617174573	8.062085121	6.70E-09	3.21E-06	2.88E-06	COL4A4/COL16A1/COL1A1/COL9A1/COL7A1/COL21A1/COL5A1/COL2A1/COL6A1/COL6A2/COL6A3/COL1A2/COL3A1/COL14A1/COL5A2/COL15A1	16
GO:0003779	MF	actin binding	57/1061	427/16762	0.133489461	2.108907023	6.033835978	6.88E-08	2.20E-05	1.97E-05	ANLN/SYNE2/MYLK/CTNNA2/FSCN1/ACTN2/NEBL/TNS1/ADD1/PHACTR3/MYO15A/MYO3A/ABLIM1/PLS3/CORO2B/HOMER2/COBL/CORO2A/KLHL5/WASF1/TNNC1/SPTBN1/PLS1/PDLIM2/KIF18A/CXCR4/WIPF3/PLEKHG3/AJUBA/SYNE1/MYH11/PARVG/FGD4/DIAPH3/TPM3/MYO10/HNRNPU/KCNMA1/PPP1R9A/EPB41/FMNL3/ARPC5/LMOD1/ARPC2/ABLIM2/MYO5B/SNTB1/DAG1/SYNE3/MYO1D/SMTN/MAPT/SHTN1/PDLIM7/MYH6/MICAL3/SHANK3	57
GO:0005518	MF	collagen binding	16/1061	68/16762	0.235294118	3.717247879	5.836433055	3.83E-06	0.000916763	0.000822982	MRC2/PCOLCE/AEBP1/VWF/SPARC/NID1/ITGA11/COL6A1/COL6A2/CTSK/SPARCL1/DDR2/ITGA2/ADAM9/CCBE1/COL14A1	16
GO:0048407	MF	platelet-derived growth factor binding	6/1061	11/16762	0.545454545	8.617256448	6.569291731	2.22E-05	0.004260172	0.003824371	COL1A1/COL5A1/COL2A1/COL6A1/COL1A2/COL3A1	6
GO:0051015	MF	actin filament binding	28/1061	204/16762	0.137254902	2.168394596	4.364602354	9.02E-05	0.014406168	0.012932468	CTNNA2/FSCN1/ACTN2/NEBL/ADD1/MYO15A/ABLIM1/PLS3/CORO2B/CORO2A/TNNC1/SPTBN1/PLS1/AJUBA/SYNE1/MYH11/TPM3/MYO10/PPP1R9A/FMNL3/ARPC5/ARPC2/ABLIM2/MYO5B/SYNE3/MYO1D/SHTN1/MYH6	28
GO:0035091	MF	phosphatidylinositol binding	34/1061	274/16762	0.124087591	1.960373425	4.166538742	0.000130997	0.01552184	0.01393401	CYTH3/KCNQ1/SNAP91/PLD1/ACTN2/TULP3/SNX10/PITPNM2/ITPR3/NCF4/PIGU/SH3PXD2A/SNX4/PASK/PLEKHB2/ARAP3/DAB2IP/SYTL2/TOM1L1/GOLPH3L/MYO10/FGD2/CLVS2/ASAP1/OBSCN/EPB41/RACGAP1/TPCN2/SNX7/CGAS/AIDA/TPCN1/MAPT/VEPH1	34
GO:0005516	MF	calmodulin binding	27/1061	198/16762	0.136363636	2.154314112	4.247349387	0.000133596	0.01552184	0.01393401	NOS2/CAMK1G/FAS/DAPK2/KCNQ1/SPA17/MYLK/ADD1/MYO15A/MYO3A/AEBP1/RASGRF2/SPTBN1/ATP5IF1/PNCK/MYH11/ADCY3/MYO10/OBSCN/PDE1C/ATP2B2/EPB41/MYO5B/SNTB1/MYO1D/MYH6/RYR2	27
GO:1901981	MF	phosphatidylinositol phosphate binding	25/1061	178/16762	0.140449438	2.218862849	4.249757949	0.000145821	0.01552184	0.01393401	CYTH3/KCNQ1/SNAP91/ACTN2/TULP3/SNX10/NCF4/SH3PXD2A/SNX4/PLEKHB2/ARAP3/DAB2IP/SYTL2/GOLPH3L/MYO10/FGD2/CLVS2/ASAP1/OBSCN/RACGAP1/TPCN2/CGAS/TPCN1/MAPT/VEPH1	25
GO:0005200	MF	structural constituent of cytoskeleton	17/1061	102/16762	0.166666667	2.633050581	4.300373947	0.000213833	0.020485231	0.018389664	CTNNA2/ACTN2/DSP/TUBB4A/LMNB1/SPTBN1/PPL/PLS1/TUBB2A/EPB41/ARPC5/ARPC2/DES/LMNB2/ACTG1/TUBB4B/TUBB3	17
GO:0045294	MF	alpha-catenin binding	5/1061	11/16762	0.454545455	7.18104704	5.330672728	0.000337089	0.027090671	0.024319392	PKP2/CDH26/AJUBA/CDH2/PTPRT	5
GO:0051018	MF	protein kinase A binding	11/1061	52/16762	0.211538462	3.341948815	4.396781098	0.00033934	0.027090671	0.024319392	PRKAR2B/KCNQ1/PRKACA/WASF1/AKAP9/SPHKAP/DACT1/PKIA/DACT3/AKAP17A/RYR2	11
GO:0045296	MF	cadherin binding	37/1061	325/16762	0.113846154	1.798576089	3.779120184	0.000387182	0.027271823	0.024482012	ANLN/PKP2/CDH3/CTNNA2/FSCN1/PTPRH/CDH7/ADD1/ITGA6/MAPRE1/YWHAE/HSPA8/SPTBN1/PRDX6/PPL/TJP2/CDH26/KTN1/TRPC4/DAB2IP/PAK6/DIAPH3/CDH18/TNKS1BP1/PTPRO/ASAP1/YWHAZ/GLOD4/CDH2/CKAP5/PAK2/MB21D2/SEPTIN9/SHTN1/PTPRT/CTNND1/CLIC1	37
GO:0004364	MF	glutathione transferase activity	7/1061	23/16762	0.304347826	4.808179322	4.750732225	0.000398544	0.027271823	0.024482012	MGST1/GSTM5/GSTM3/MGST3/GSTO1/GSTM2/GSTA1	7
GO:0017124	MF	SH3 domain binding	17/1061	108/16762	0.157407407	2.486769993	4.02940001	0.000429374	0.027422705	0.02461746	ARHGAP31/FUT8/ARHGAP6/PAK3/CNTNAP1/DNAJC6/DOCK4/ADAM19/DAB2IP/TOM1L1/CABYR/ELMO1/ADAM9/AFAP1L2/MAPT/SYNGAP1/SHANK3	17
GO:0042826	MF	histone deacetylase binding	18/1061	119/16762	0.151260504	2.389659351	3.95466797	0.000484662	0.029019147	0.026050592	BLTP3A/SPI1/HDAC4/SIRT2/HSP90AA1/YWHAE/KAT2B/TCF21/TBX2/MYOCD/PARP1/DACT1/KPNA2/H1-5/SMYD4/NCOR2/HSPA1B/SKOR2	18
GO:0003774	MF	cytoskeletal motor activity	17/1061	110/16762	0.154545455	2.441555993	3.943107849	0.000534197	0.030103597	0.027024106	DNAH5/KIF4A/MYO15A/MYO3A/KIF14/KIF18A/DYNLRB1/MYH11/KIF2C/MYO10/STARD9/KIF15/MYO5B/MYO1D/DNAH2/KIF18B/MYH6	17
GO:0005543	MF	phospholipid binding	48/1061	476/16762	0.100840336	1.593106234	3.412500692	0.000945665	0.04828401	0.043344727	CYTH3/KCNQ1/DGKA/SNAP91/PLD1/ACTN2/AMPH/TULP3/SNX10/PITPNM2/ITPR3/NCF4/PIGU/SYTL4/SH3PXD2A/HSPA8/WNT5A/SNX4/SPTBN1/PASK/PLEKHB2/NR5A2/ARAP3/PREX1/CPNE5/GPR12/DAB2IP/SYTL2/CPNE8/TOM1L1/GOLPH3L/MYO10/FGD2/CLVS2/ASAP1/OBSCN/EPB41/RACGAP1/TPCN2/SNX7/CGAS/SYT12/AIDA/TPCN1/MAPT/SERPINA5/VEPH1/VDAC1	48
GO:0042578	MF	phosphoric ester hydrolase activity	37/1061	341/16762	0.108504399	1.714185422	3.463636985	0.000957616	0.04828401	0.043344727	ACP3/EYA2/MPPED2/PLD1/TNS1/PTPRH/PLCB4/LPIN2/PLPPR2/MINPP1/TNS2/EYA4/FIG4/PDE10A/PFKFB4/PLCL1/DNAJC6/DUSP26/LPIN1/PDE5A/IMPA2/PHOSPHO2/PTPRO/ENPP3/PDE1C/CDC25C/PLCD3/DUSP7/ENPP6/LRRC18/PTP4A3/PDE4B/PTPRT/HTT/MYH6/PLPP4/INPP5B	37
