# Supplementary material for: Multiplexed Imaging Mass Cytometry Reveals Tumor-immune Microenvironment–dependent Hormone Receptor Expression in Adult-Type Ovarian Granulosa Cell Tumors
Source: Cancer Res Commun. 2025 Oct 27;5(10):1894–909. doi: 10.1158/2767-9764.CRC-25-0333 (PMC12555029; doi:10.1158/2767-9764.CRC-25-0333)
Supplement: Supplementary Table S4 — GSEA results with enriched hallmark gene sets between AGCT-2 and AGCT-1. [file crc-25-0333_supplementary_table_s4_suppst4.csv]

Table S4. GSEA results with enriched hallmark gene sets between AGCT-2 and AGCT-1
Description	setSize	enrichmentScore	NES	pvalue	p.adjust	qvalue	rank	leading_edge	core_enrichment
HALLMARK_COAGULATION	134	-0.697668374	-2.456163195	6.35E-15	3.18E-13	2.07E-13	764	tags=22%, list=2%, signal=22%	ENSG00000105707/ENSG00000196611/ENSG00000088926/ENSG00000234906/ENSG00000101076/ENSG00000149968/ENSG00000080618/ENSG00000119125/ENSG00000091513/ENSG00000120054/ENSG00000126231/ENSG00000122194/ENSG00000134240/ENSG00000197632/ENSG00000180210/ENSG00000171557/ENSG00000131187/ENSG00000197249/ENSG00000137673/ENSG00000117601/ENSG00000101981/ENSG00000143278/ENSG00000055957/ENSG00000113600/ENSG00000165471…
HALLMARK_XENOBIOTIC_METABOLISM	198	-0.610822479	-2.227445525	2.53E-13	6.32E-12	4.13E-12	2747	tags=20%, list=7%, signal=18%	ENSG00000138356/ENSG00000130649/ENSG00000128683/ENSG00000104267/ENSG00000175003/ENSG00000196344/ENSG00000112299/ENSG00000115386/ENSG00000146678/ENSG00000132855/ENSG00000248144/ENSG00000165140/ENSG00000186115/ENSG00000023839/ENSG00000198848/ENSG00000088926/ENSG00000100024/ENSG00000101076/ENSG00000118520/ENSG00000140465/ENSG00000151790/ENSG00000109072/ENSG00000086696/ENSG00000137561/ENSG00000095596…
HALLMARK_EPITHELIAL_MESENCHYMAL_TRANSITION	198	0.415614643	1.872980408	2.24E-07	3.73E-06	2.43E-06	6306	tags=32%, list=16%, signal=27%	ENSG00000163359/ENSG00000114270/ENSG00000164176/ENSG00000108821/ENSG00000084636/ENSG00000164692/ENSG00000019549/ENSG00000087494/ENSG00000130635/ENSG00000196569/ENSG00000109321/ENSG00000122176/ENSG00000087245/ENSG00000168542/ENSG00000106333/ENSG00000133110/ENSG00000118503/ENSG00000131435/ENSG00000105664/ENSG00000142173/ENSG00000140092/ENSG00000111799/ENSG00000104332/ENSG00000161638/ENSG00000138829…
HALLMARK_E2F_TARGETS	200	-0.517661659	-1.892483077	3.09E-07	3.87E-06	2.52E-06	14345	tags=62%, list=35%, signal=40%	ENSG00000104320/ENSG00000119969/ENSG00000117751/ENSG00000120802/ENSG00000095002/ENSG00000147224/ENSG00000118655/ENSG00000105486/ENSG00000115942/ENSG00000102974/ENSG00000157456/ENSG00000123131/ENSG00000106399/ENSG00000122966/ENSG00000071243/ENSG00000156802/ENSG00000137310/ENSG00000075131/ENSG00000124789/ENSG00000205339/ENSG00000012963/ENSG00000111875/ENSG00000253729/ENSG00000112118/ENSG00000104889…
HALLMARK_MYC_TARGETS_V1	199	-0.503021214	-1.836813695	4.52E-06	4.52E-05	2.95E-05	17239	tags=78%, list=43%, signal=45%	ENSG00000215021/ENSG00000124614/ENSG00000055130/ENSG00000082898/ENSG00000092199/ENSG00000177879/ENSG00000128951/ENSG00000154473/ENSG00000135486/ENSG00000149273/ENSG00000120948/ENSG00000135446/ENSG00000077312/ENSG00000178952/ENSG00000136997/ENSG00000142864/ENSG00000196419/ENSG00000122566/ENSG00000048162/ENSG00000109475/ENSG00000136527/ENSG00000111906/ENSG00000116649/ENSG00000063177/ENSG00000140988…
HALLMARK_INFLAMMATORY_RESPONSE	194	0.348376702	1.566096993	0.000148057	0.001233809	0.000805222	6922	tags=31%, list=17%, signal=26%	ENSG00000108342/ENSG00000124882/ENSG00000163421/ENSG00000126262/ENSG00000170961/ENSG00000115607/ENSG00000125538/ENSG00000077238/ENSG00000117090/ENSG00000160013/ENSG00000099985/ENSG00000090339/ENSG00000119535/ENSG00000184588/ENSG00000010327/ENSG00000171051/ENSG00000060558/ENSG00000103313/ENSG00000115604/ENSG00000162711/ENSG00000161638/ENSG00000078401/ENSG00000007908/ENSG00000175040/ENSG00000171596…
HALLMARK_G2M_CHECKPOINT	199	-0.454655397	-1.660202864	0.000249497	0.001782118	0.001163066	13622	tags=53%, list=34%, signal=35%	ENSG00000108424/ENSG00000102974/ENSG00000157456/ENSG00000198830/ENSG00000108468/ENSG00000173473/ENSG00000101412/ENSG00000006634/ENSG00000100462/ENSG00000125148/ENSG00000112118/ENSG00000166949/ENSG00000032219/ENSG00000091651/ENSG00000169136/ENSG00000076003/ENSG00000123505/ENSG00000091436/ENSG00000136824/ENSG00000167088/ENSG00000138668/ENSG00000197903/ENSG00000161547/ENSG00000135316/ENSG00000103342…
HALLMARK_BILE_ACID_METABOLISM	110	-0.511543825	-1.75290725	0.000338808	0.002117548	0.001381979	4212	tags=23%, list=10%, signal=20%	ENSG00000112759/ENSG00000167780/ENSG00000099377/ENSG00000172482/ENSG00000110628/ENSG00000114115/ENSG00000137936/ENSG00000083807/ENSG00000144852/ENSG00000103569/ENSG00000143921/ENSG00000179761/ENSG00000025423/ENSG00000118137/ENSG00000118514/ENSG00000211448/ENSG00000167910/ENSG00000131910/ENSG00000180432/ENSG00000140284/ENSG00000170099/ENSG00000122787/ENSG00000118271/ENSG00000101323/ENSG00000145321
HALLMARK_FATTY_ACID_METABOLISM	155	-0.46712666	-1.664412898	0.00057235	0.00317972	0.002075186	13683	tags=50%, list=34%, signal=33%	ENSG00000012660/ENSG00000109814/ENSG00000198189/ENSG00000143819/ENSG00000137274/ENSG00000091483/ENSG00000072042/ENSG00000161533/ENSG00000112972/ENSG00000131471/ENSG00000159228/ENSG00000073578/ENSG00000138413/ENSG00000115159/ENSG00000042445/ENSG00000160124/ENSG00000116133/ENSG00000119471/ENSG00000147383/ENSG00000167315/ENSG00000072506/ENSG00000067064/ENSG00000168291/ENSG00000100412/ENSG00000115361…
HALLMARK_PANCREAS_BETA_CELLS	37	-0.617215298	-1.777027385	0.001103069	0.005013949	0.003272262	3667	tags=32%, list=9%, signal=30%	ENSG00000135100/ENSG00000106633/ENSG00000079689/ENSG00000006071/ENSG00000162992/ENSG00000106331/ENSG00000139515/ENSG00000019505/ENSG00000125798/ENSG00000163581/ENSG00000143627/ENSG00000173404
HALLMARK_PEROXISOME	102	-0.50379819	-1.70191409	0.001046964	0.005013949	0.003272262	4361	tags=18%, list=11%, signal=16%	ENSG00000099377/ENSG00000170835/ENSG00000068366/ENSG00000113790/ENSG00000148408/ENSG00000182985/ENSG00000144852/ENSG00000116882/ENSG00000131747/ENSG00000170231/ENSG00000006071/ENSG00000166426/ENSG00000005471/ENSG00000197888/ENSG00000140284/ENSG00000170099/ENSG00000118271/ENSG00000163631
HALLMARK_MTORC1_SIGNALING	199	-0.427379941	-1.560604816	0.001737775	0.00724073	0.004725529	13992	tags=59%, list=34%, signal=39%	ENSG00000140612/ENSG00000134824/ENSG00000149925/ENSG00000013275/ENSG00000141959/ENSG00000176046/ENSG00000012660/ENSG00000173486/ENSG00000109332/ENSG00000072042/ENSG00000112972/ENSG00000182199/ENSG00000143622/ENSG00000125977/ENSG00000122884/ENSG00000109929/ENSG00000152256/ENSG00000115946/ENSG00000183527/ENSG00000105220/ENSG00000100554/ENSG00000216490/ENSG00000138413/ENSG00000163738/ENSG00000146731…
HALLMARK_CHOLESTEROL_HOMEOSTASIS	74	-0.501102792	-1.616634085	0.003413053	0.012189474	0.007955236	7155	tags=27%, list=18%, signal=22%	ENSG00000184009/ENSG00000149809/ENSG00000116285/ENSG00000127955/ENSG00000164938/ENSG00000101255/ENSG00000165030/ENSG00000113161/ENSG00000175445/ENSG00000109084/ENSG00000160200/ENSG00000120885/ENSG00000099194/ENSG00000010278/ENSG00000162772/ENSG00000178445/ENSG00000006327/ENSG00000104537/ENSG00000198099/ENSG00000147676
HALLMARK_COMPLEMENT	196	-0.40555074	-1.478013316	0.003346052	0.012189474	0.007955236	6423	tags=17%, list=16%, signal=15%	ENSG00000196352/ENSG00000185022/ENSG00000137745/ENSG00000117525/ENSG00000204389/ENSG00000187045/ENSG00000166278/ENSG00000106366/ENSG00000120885/ENSG00000178226/ENSG00000167748/ENSG00000118113/ENSG00000214274/ENSG00000102996/ENSG00000057593/ENSG00000125730/ENSG00000117322/ENSG00000164344/ENSG00000087250/ENSG00000104267/ENSG00000173391/ENSG00000110244/ENSG00000130208/ENSG00000198734/ENSG00000169174…
HALLMARK_OXIDATIVE_PHOSPHORYLATION	199	-0.403660485	-1.473991725	0.007186071	0.023953571	0.015632857	18413	tags=75%, list=45%, signal=41%	ENSG00000165806/ENSG00000124172/ENSG00000116688/ENSG00000099800/ENSG00000184983/ENSG00000156502/ENSG00000165688/ENSG00000166260/ENSG00000132305/ENSG00000138029/ENSG00000119689/ENSG00000110435/ENSG00000100142/ENSG00000006695/ENSG00000159199/ENSG00000167283/ENSG00000110717/ENSG00000184076/ENSG00000014641/ENSG00000155097/ENSG00000148290/ENSG00000131495/ENSG00000215021/ENSG00000105197/ENSG00000183648…
HALLMARK_ESTROGEN_RESPONSE_LATE	196	-0.388276894	-1.41505948	0.007978269	0.024932089	0.016271469	9822	tags=37%, list=24%, signal=28%	ENSG00000155850/ENSG00000050628/ENSG00000123473/ENSG00000140263/ENSG00000115902/ENSG00000054277/ENSG00000158050/ENSG00000165704/ENSG00000106484/ENSG00000172893/ENSG00000105699/ENSG00000131153/ENSG00000167972/ENSG00000154640/ENSG00000012223/ENSG00000079459/ENSG00000171791/ENSG00000143126/ENSG00000108179/ENSG00000174827/ENSG00000110492/ENSG00000176485/ENSG00000183036/ENSG00000101773/ENSG00000072210…
HALLMARK_KRAS_SIGNALING_DN	181	-0.401941593	-1.451769721	0.011216373	0.032989332	0.02152988	6265	tags=25%, list=15%, signal=22%	ENSG00000185313/ENSG00000167768/ENSG00000113302/ENSG00000074317/ENSG00000142319/ENSG00000179546/ENSG00000138696/ENSG00000151090/ENSG00000129991/ENSG00000135100/ENSG00000175325/ENSG00000102001/ENSG00000099957/ENSG00000092054/ENSG00000131808/ENSG00000106804/ENSG00000089250/ENSG00000140093/ENSG00000135312/ENSG00000186081/ENSG00000183150/ENSG00000179477/ENSG00000145934/ENSG00000068078/ENSG00000171815…
HALLMARK_MYOGENESIS	193	0.300864114	1.348602005	0.016406098	0.045572494	0.029742049	7270	tags=30%, list=18%, signal=24%	ENSG00000163359/ENSG00000108821/ENSG00000175084/ENSG00000196557/ENSG00000072195/ENSG00000017427/ENSG00000196569/ENSG00000168542/ENSG00000035664/ENSG00000077522/ENSG00000170290/ENSG00000106624/ENSG00000106992/ENSG00000133392/ENSG00000204291/ENSG00000118194/ENSG00000182580/ENSG00000142173/ENSG00000183963/ENSG00000087258/ENSG00000196923/ENSG00000099204/ENSG00000266964/ENSG00000130595/ENSG00000148400…
